# Supplementary material for: CXCL12/CXCR4-Mediated Procollagen Secretion Is Coupled To Cullin-RING Ubiquitin Ligase Activation
Source: Sci Rep. 2018 Feb 22;8:3499. doi: 10.1038/s41598-018-21506-7 (PMC5823879; doi:10.1038/s41598-018-21506-7)
Supplement: Supplementary file 2 — Supplementary Dataset 1 [file 41598_2018_21506_MOESM2_ESM.xlsx]

## Sheet: Sheet1
CXCL12 / TGF Beta, p < 0.001
ID	logFC	FC	logCPM	PValue	FDR	Symbol	Accession
2167	2.57541	5.96041	2.05051	4.14339e-13	5.32959e-11	FABP4	NM_001442
2328	1.92785	3.80488	1.97172	1.70344e-07	1.2383e-05	FMO3	NM_001002294
6563	1.75338	3.37148	2.84477	3.02705e-14	4.20009e-12	SLC14A1	NM_001128588
125	1.75253	3.36949	4.69405	3.51569e-60	2.42125e-57	ADH1B	NM_000668
1896	1.68191	3.20853	3.7955	3.59202e-29	1.1282e-26	EDA	NM_001005609
8436	1.65141	3.1414	1.79991	8.76713e-06	0.000490389	SDPR	NM_004657
284654	1.55588	2.94014	2.47866	6.8691e-09	5.91729e-07	RSPO1	NM_001038633
4982	1.5425	2.91298	5.24086	8.15305e-86	8.22962e-83	TNFRSF11B	NM_002546
22998	1.49445	2.81757	4.17764	3.51726e-33	1.28124e-30	LIMCH1	NM_001112717
5010	1.40176	2.64224	6.62966	5.0762e-171	1.0826e-167	CLDN11	NM_001185056
3109	1.39601	2.63173	1.89905	0.000446475	0.017901	HLA-DMB	NM_002118
3294	1.38351	2.60903	5.75966	1.51912e-80	1.41461e-77	HSD17B2	NM_002153
84570	1.36497	2.5757	1.79419	0.000130965	0.0058823	COL25A1	NM_001256074
3776	1.36364	2.57333	2.14782	1.19199e-06	7.67369e-05	KCNK2	NM_001017424
340037	1.35077	2.55048	2.67485	1.04404e-07	7.79086e-06	PRR7-AS1	NR_038915
85409	1.34205	2.53511	3.47321	3.11121e-13	4.00971e-11	NKD2	NM_001271082
57016	1.28303	2.4335	2.29263	4.64309e-06	0.000270943	AKR1B10	NM_020299
157869	1.26702	2.40664	2.53114	4.89652e-08	3.79525e-06	SBSPON	NM_153225
84532	1.23964	2.3614	2.49285	1.81573e-06	0.000113974	ACSS1	NM_001252675
7915	1.18559	2.27457	1.96157	6.57969e-05	0.00312625	ALDH5A1	NM_001080
100288413	1.17505	2.25801	2.90434	7.65548e-09	6.55202e-07	ERVMER34-1	NM_001242690
23166	1.15975	2.23418	2.10691	0.000922626	0.0341543	STAB1	NM_015136
730102	1.15278	2.22342	2.46077	2.80013e-07	1.96425e-05	LOC730102	NR_037167
1910	1.12874	2.18667	4.58664	1.99402e-30	6.59174e-28	EDNRB	NM_000115
100507632	1.12014	2.17368	2.39812	7.23598e-07	4.78647e-05	LINC00968	NR_038236
7057	1.11232	2.16194	8.56126	0	0	THBS1	NM_003246
2827	1.10839	2.15605	2.16562	0.000441045	0.0177249	GPR3	NM_005281
5166	1.10239	2.1471	2.64664	1.36315e-07	1.00362e-05	PDK4	NM_002612
170961	1.0972	2.13939	2.03123	0.000530874	0.020886	ANKRD24	NM_133475
90139	1.0812	2.1158	3.80978	6.9445e-16	1.09841e-13	TSPAN18	NM_001031730
30061	1.0736	2.10468	3.63068	3.42428e-15	5.1221e-13	SLC40A1	NM_014585
943	1.06711	2.09523	2.14333	0.000470152	0.0187029	TNFRSF8	NM_001243
6652	1.05926	2.08386	5.23707	2.07903e-34	7.78786e-32	SORD	NM_003104
1109	1.05429	2.07669	2.62746	2.6055e-06	0.000159429	AKR1C4	NM_001818
653	1.05198	2.07338	2.88569	8.31401e-09	7.09268e-07	BMP5	NM_021073
395	1.04957	2.06991	3.13882	1.24721e-09	1.17968e-07	ARHGAP6	NM_001174
129880	1.04777	2.06733	2.53458	6.3416e-06	0.000362382	BBS5	NM_152384
80310	1.03822	2.05369	2.86406	1.00821e-08	8.5459e-07	PDGFD	NM_025208
54457	1.00932	2.01297	2.06958	0.000331911	0.0137238	TAF7L	NM_001168474
29767	1.00567	2.00787	2.19198	1.1047e-05	0.000605113	TMOD2	NM_001142885
387496	1.00216	2.00299	2.97668	0.000251754	0.0106561	RASL11A	NM_206827
57673	0.999976	1.99997	3.55326	7.14631e-12	8.51315e-10	BEND3	NM_001080450
8654	0.999534	1.99935	5.59041	1.0438e-54	6.36046e-52	PDE5A	NM_001083
1645	0.985895	1.98054	7.64253	1.8863e-187	4.535e-184	AKR1C1	NM_001353
26289	0.983167	1.9768	3.34825	6.85459e-10	6.64993e-08	AK5	NM_012093
4249	0.96415	1.95091	7.06164	5.6125e-125	8.5304e-122	MGAT5	NM_002410
645332	0.962821	1.94912	2.71774	2.6417e-05	0.00135131	FAM86C2P	NR_024249
400550	0.96024	1.94563	5.56062	2.16211e-43	1.03586e-40	FENDRR	NR_033925
220	0.959812	1.94506	5.49206	1.54527e-50	8.62158e-48	ALDH1A3	NM_000693
54682	0.957576	1.94204	3.74909	2.65967e-13	3.45131e-11	MANSC1	NM_018050
9477	0.95731	1.94169	4.56501	4.14891e-23	9.50801e-21	MED20	NM_001305455
84803	0.955419	1.93914	3.64024	6.64781e-10	6.47783e-08	AGPAT9	NM_001256421
54510	0.940517	1.91922	9.4975	0	0	PCDH18	NM_001300828
284353	0.937549	1.91527	4.209	5.52858e-12	6.66405e-10	NKPD1	NM_198478
23089	0.925605	1.89948	7.38017	7.1196e-182	1.6811e-178	PEG10	NM_001040152
56999	0.912972	1.88292	4.71246	7.81871e-25	1.97304e-22	ADAMTS9	NM_182920
4128	0.906725	1.87478	7.78225	9.876e-172	2.1408e-168	MAOA	NM_000240
7139	0.903165	1.87016	3.20709	5.19694e-09	4.55699e-07	TNNT2	NM_000364
23171	0.897306	1.86258	4.19083	1.23063e-14	1.76493e-12	GPD1L	NM_015141
729359	0.897257	1.86252	3.18318	1.20477e-06	7.74463e-05	PLIN4	NM_001080400
149175	0.896597	1.86167	3.71164	2.72473e-09	2.48649e-07	MANEAL	NM_001031740
146336	0.895677	1.86048	2.34046	0.000448364	0.0179659	SSTR5-AS1	NM_182510
54984	0.894732	1.85926	2.99679	2.97214e-06	0.000179949	PINX1	NM_001284356
23554	0.894496	1.85896	2.35219	0.000221701	0.00951803	TSPAN12	NM_012338
5168	0.888205	1.85087	3.44627	1.6354e-10	1.68681e-08	ENPP2	NM_001040092
2353	0.887295	1.84971	3.60476	4.08579e-10	4.05301e-08	FOS	NM_005252
132671	0.881063	1.84173	2.90438	1.1435e-06	7.39391e-05	SPATA18	NM_001297608
51454	0.870627	1.82846	3.47513	1.20826e-09	1.14448e-07	GULP1	NM_001252668
6502	0.870618	1.82845	6.09838	3.34125e-62	2.37535e-59	SKP2	NM_001243120
10799	0.8658	1.82235	3.71622	6.17834e-11	6.70193e-09	RPP40	NM_001286132
92840	0.863498	1.81944	2.95129	1.97639e-05	0.00103501	REEP6	NM_138393
7043	0.86166	1.81713	2.96663	1.73783e-05	0.000917708	TGFB3	NM_003239
5999	0.861263	1.81663	5.47784	2.18743e-42	1.00782e-39	RGS4	NM_001102445
81691	0.858134	1.81269	3.58838	5.84981e-10	5.72556e-08	LOC81691	NM_001144924
130026	0.85078	1.80348	2.6749	1.69735e-05	0.000898482	ICA1L	NM_001288622
2034	0.845892	1.79738	9.08323	0	0	EPAS1	NM_001430
22943	0.818431	1.76349	4.43524	6.15687e-14	8.36717e-12	DKK1	NM_012242
6712	0.815125	1.75945	5.01197	5.93989e-18	1.05854e-15	SPTBN2	NM_006946
627	0.814882	1.75915	3.94228	1.34684e-09	1.26757e-07	BDNF	NM_001143805
3082	0.81205	1.7557	5.36332	8.32717e-34	3.07571e-31	HGF	NM_000601
28231	0.804373	1.74639	3.77537	2.77822e-08	2.23051e-06	SLCO4A1	NM_016354
7482	0.802076	1.74361	3.24942	2.0014e-06	0.000124774	WNT2B	NM_001291880
1646	0.798059	1.73876	6.35648	8.96737e-53	5.24672e-50	AKR1C2	NM_001135241
285440	0.790605	1.7298	2.81692	1.34554e-05	0.000725615	CYP4V2	NM_207352
57475	0.790149	1.72925	3.23692	3.83347e-08	3.02086e-06	PLEKHH1	NM_020715
56479	0.784479	1.72247	2.46439	0.000142633	0.00636744	KCNQ5	NM_001160130
41	0.775884	1.71224	4.74815	2.65099e-14	3.70944e-12	ASIC1	NM_001095
54970	0.775557	1.71185	3.84061	2.70727e-09	2.47397e-07	TTC12	NM_017868
100506054	0.774536	1.71064	3.10688	7.08509e-05	0.00335073	RNASEH1-AS1	NR_038429
5152	0.766771	1.70146	3.1678	2.70829e-05	0.0013827	PDE9A	NM_001001567
54920	0.764742	1.69907	4.19613	2.96236e-09	2.68481e-07	DUS2	NM_001271762
80704	0.763445	1.69754	4.76728	6.89091e-15	1.00684e-12	SLC19A3	NM_025243
7056	0.761482	1.69523	2.63707	0.000663186	0.025411	THBD	NM_000361
6423	0.761293	1.69501	3.85307	1.9921e-08	1.63207e-06	SFRP2	NM_003013
79822	0.759387	1.69277	5.07207	1.37114e-21	2.96252e-19	ARHGAP28	NM_001010000
100463488	0.759374	1.69276	5.02751	7.41896e-14	1.00103e-11	MTRNR2L10	NM_001190708
165215	0.756838	1.68978	3.21571	1.19828e-06	7.7104e-05	FAM171B	NM_177454
100506343	0.754277	1.68679	2.98679	0.000464355	0.0184945	FAM212B-AS1	NR_038951
23590	0.753603	1.686	2.68728	0.00046012	0.0183479	PDSS1	NM_014317
1591	0.751456	1.68349	6.37726	1.91402e-56	1.2286e-53	CYP24A1	NM_000782
140738	0.751174	1.68316	2.81405	0.00059135	0.0229713	TMEM37	NM_183240
9374	0.750604	1.6825	3.47327	2.81452e-06	0.00017111	PPT2	NM_001204103
201161	0.75033	1.68218	5.07333	1.47196e-15	2.25798e-13	CENPV	NM_181716
166647	0.746432	1.67764	4.57927	4.0403e-16	6.47576e-14	ADGRA3	NM_145290
145282	0.745796	1.6769	3.12983	1.0258e-05	0.00056612	MIPOL1	NM_001195296
79839	0.743489	1.67422	4.68434	9.48325e-16	1.48575e-13	CCDC102B	NM_001093729
652	0.743162	1.67384	4.89282	5.12161e-16	8.16928e-14	BMP4	NM_001202
140730	0.742804	1.67343	2.9358	0.000414893	0.0167772	RIMS4	NM_001205317
1490	0.741332	1.67172	4.91219	5.4882e-16	8.72243e-14	CTGF	NM_001901
728568	0.737367	1.66713	2.69036	0.000399	0.0162039	C12orf73	NM_001135570
54332	0.733405	1.66256	2.72082	8.74566e-05	0.00407054	GDAP1	NM_001040875
6573	0.730882	1.65965	4.49264	2.64338e-10	2.67843e-08	SLC19A1	NM_001205206
152579	0.730038	1.65868	5.29043	1.29631e-22	2.92012e-20	SCFD2	NM_152540
27163	0.729068	1.65757	2.95387	0.00014857	0.00661466	NAAA	NM_001042402
6173	0.722239	1.64974	2.61133	0.000569357	0.0222477	RPL36A	NM_001199972
284486	0.720503	1.64776	2.91492	0.000162757	0.00719297	THEM5	NM_182578
7108	0.719187	1.64625	4.60947	8.60642e-12	1.01701e-09	TM7SF2	NM_001277233
22824	0.717538	1.64437	4.28662	8.34529e-13	1.05902e-10	HSPA4L	NM_014278
25840	0.716	1.64262	6.52546	1.85803e-48	9.74952e-46	METTL7A	NM_014033
10788	0.715413	1.64195	4.13671	3.64772e-14	5.03486e-12	IQGAP2	NM_001285460
117608	0.711402	1.63739	2.80844	0.000246379	0.0104553	ZNF354B	NM_058230
221091	0.70209	1.62686	3.18316	0.000382337	0.0155943	LRRN4CL	NM_203422
54749	0.700912	1.62553	2.72979	0.000945548	0.0348468	EPDR1	NM_001242946
595	0.697468	1.62166	7.53818	7.90167e-96	9.08557e-93	CCND1	NM_053056
84078	0.696389	1.62044	3.30675	4.53507e-06	0.000265108	KBTBD7	NM_032138
3157	0.689776	1.61303	7.8018	9.1624e-127	1.4423e-123	HMGCS1	NM_001098272
57580	0.689346	1.61255	4.88472	2.14259e-12	2.63305e-10	PREX1	NM_020820
6241	0.686845	1.60976	6.11098	2.11561e-37	8.50299e-35	RRM2	NM_001034
83716	0.681848	1.60419	6.82398	1.2509e-47	6.48656e-45	CRISPLD2	NM_031476
100462983	0.681336	1.60362	2.9692	0.000144224	0.00643195	MTRNR2L3	NM_001190472
51200	0.679494	1.60158	6.09348	3.56898e-38	1.45657e-35	CPA4	NM_001163446
10280	0.677373	1.59923	7.01241	6.49053e-55	3.97335e-52	SIGMAR1	NM_001282205
10924	0.674751	1.59632	4.95335	1.73468e-19	3.3437e-17	SMPDL3A	NM_001286138
55902	0.673824	1.5953	7.728	1.5836e-86	1.66191e-83	ACSS2	NM_001076552
3759	0.672317	1.59363	5.3916	8.27052e-26	2.22732e-23	KCNJ2	NM_000891
5396	0.67161	1.59285	2.74471	0.000981127	0.0360074	PRRX1	NM_006902
8187	0.669736	1.59078	2.89373	0.000287721	0.0120512	ZNF239	NM_001099282
2123	0.669613	1.59065	3.59173	9.8995e-08	7.40812e-06	EVI2A	NM_001003927
27346	0.665403	1.58601	6.4231	3.24521e-49	1.75149e-46	TMEM97	NM_014573
9127	0.662881	1.58324	2.96662	0.000720848	0.0274454	P2RX6	NM_001159554
64087	0.662513	1.58284	5.7449	3.18696e-27	9.30272e-25	MCCC2	NM_022132
79733	0.66194	1.58221	2.8365	0.000639249	0.0245864	E2F8	NM_001256371
126432	0.660675	1.58082	3.7237	1.43673e-05	0.00076977	RINL	NM_001195833
57539	0.660262	1.58037	4.65309	2.39632e-16	3.90711e-14	WDR35	NM_001006657
85439	0.659647	1.5797	4.13553	4.12487e-08	3.23507e-06	STON2	NM_001256430
8706	0.656807	1.57659	4.58094	3.02955e-13	3.90828e-11	B3GALNT1	NM_001038628
10196	0.656313	1.57605	4.57598	1.15062e-13	1.53065e-11	PRMT3	NM_001145166
55646	0.654344	1.5739	4.13998	1.44304e-09	1.35329e-07	LYAR	NM_001145725
9508	0.653182	1.57263	2.63711	0.000909541	0.033736	ADAMTS3	NM_014243
10056	0.652369	1.57175	5.40235	1.25567e-20	2.60247e-18	FARSB	NM_005687
3312	0.650352	1.56955	10.7694	0	0	HSPA8	NM_006597
4232	0.649448	1.56857	8.20228	5.2678e-147	9.2874e-144	MEST	NM_001253900
29929	0.649364	1.56848	3.2114	1.76932e-05	0.000933218	ALG6	NM_013339
8503	0.647839	1.56682	5.9296	3.29048e-24	8.05744e-22	PIK3R3	NM_001114172
27244	0.645814	1.56462	4.32569	3.06708e-10	3.08412e-08	SESN1	NM_001199933
788	0.644516	1.56321	4.1376	7.81135e-08	5.91919e-06	SLC25A20	NM_000387
129401	0.644248	1.56292	3.82677	2.93812e-08	2.35318e-06	NUP35	NM_001008544
133308	0.643296	1.56189	3.49107	2.65403e-05	0.00135656	SLC9B2	NM_001300754
54762	0.642996	1.56157	2.84761	0.000446454	0.017901	GRAMD1C	NM_001172105
728215	0.640314	1.55867	3.80131	1.80715e-07	1.30937e-05	FAM155A	NM_001080396
64776	0.639993	1.55832	3.47152	2.88405e-05	0.00146339	C11orf1	NM_022761
374393	0.639779	1.55809	3.92947	2.24901e-07	1.60058e-05	FAM111B	NM_001142703
2653	0.636624	1.55469	3.24527	6.17499e-05	0.00294534	GCSH	NM_004483
83473	0.636138	1.55416	3.00178	0.000235852	0.0100603	KATNAL2	NM_031303
30818	0.63509	1.55304	3.9602	7.28227e-07	4.81468e-05	KCNIP3	NM_001034914
10243	0.634841	1.55277	4.05888	2.63621e-08	2.12165e-06	GPHN	NM_001024218
4953	0.633084	1.55088	6.60508	6.63018e-38	2.6893e-35	ODC1	NM_001287188
143686	0.631011	1.54865	4.40104	9.26387e-13	1.16886e-10	SESN3	NM_001271594
26256	0.628878	1.54636	2.85857	0.00069581	0.026584	CABYR	NM_012189
114757	0.628065	1.54549	7.4715	4.99406e-57	3.30183e-54	CYGB	NM_134268
79762	0.628003	1.54542	3.92015	8.60251e-07	5.62568e-05	C1orf115	NM_024709
55872	0.626042	1.54332	4.07431	6.70808e-08	5.12131e-06	PBK	NM_001278945
113	0.623292	1.54039	5.74625	1.43256e-22	3.22156e-20	ADCY7	NM_001114
84842	0.621836	1.53883	3.84192	2.15868e-05	0.00112291	HPDL	NM_032756
115209	0.621355	1.53832	3.48581	1.08172e-05	0.000594003	OMA1	NM_145243
51728	0.621184	1.53814	3.48217	0.000149359	0.00664306	POLR3K	NM_016310
84775	0.620664	1.53758	3.86949	9.96086e-08	7.44982e-06	ZNF607	NM_001172677
9353	0.618527	1.53531	4.32072	1.68679e-09	1.56742e-07	SLIT2	NM_001289135
2232	0.617889	1.53463	4.47135	7.00721e-08	5.33122e-06	FDXR	NM_001258012
4047	0.617369	1.53408	8.59131	1.3591e-141	2.304e-138	LSS	NM_001001438
55103	0.615361	1.53194	5.44779	2.6278e-19	5.03586e-17	RALGPS2	NM_001286247
5507	0.613275	1.52973	6.03306	1.17748e-27	3.50673e-25	PPP1R3C	NM_005398
84524	0.61199	1.52837	2.99685	0.00015066	0.00669418	ZC3H8	NM_032494
8544	0.610523	1.52681	3.46793	4.76016e-05	0.00232437	PIR	NM_001018109
2983	0.607574	1.52369	4.02398	1.60586e-08	1.32797e-06	GUCY1B3	NM_000857
21	0.606138	1.52218	5.02792	8.48241e-12	1.00415e-09	ABCA3	NM_001089
4199	0.604697	1.52066	6.68368	4.70089e-49	2.50645e-46	ME1	NM_002395
9510	0.600534	1.51628	5.43696	9.60863e-18	1.70087e-15	ADAMTS1	NM_006988
993	0.599177	1.51485	4.55908	4.48667e-09	3.97637e-07	CDC25A	NM_001789
55612	0.599141	1.51481	4.09764	1.35268e-07	9.97016e-06	FERMT1	NM_017671
27340	0.597818	1.51343	5.86298	9.17445e-32	3.1841e-29	UTP20	NM_014503
2170	0.595461	1.51095	6.92926	1.47616e-54	8.9538e-52	FABP3	NM_004102
2040	0.595435	1.51093	8.01468	3.4032e-103	4.2858e-100	STOM	NM_001270526
10200	0.593814	1.50923	4.45535	4.67313e-09	4.12779e-07	MPHOSPH6	NM_005792
6422	0.593437	1.50884	4.21671	2.75113e-08	2.2101e-06	SFRP1	NM_003012
79731	0.592958	1.50834	5.15941	1.8463e-14	2.6223e-12	NARS2	NM_001243251
28982	0.592071	1.50741	4.17558	1.39558e-08	1.16281e-06	FLVCR1	NM_014053
25929	0.591161	1.50646	5.63818	6.74405e-21	1.41103e-18	GEMIN5	NM_001252156
25837	0.59046	1.50573	4.2576	4.51983e-06	0.000264334	RAB26	NM_014353
7412	0.589427	1.50465	9.05934	1.1625e-177	2.6053e-174	VCAM1	NM_001078
155066	0.589262	1.50448	4.71451	2.36923e-08	1.91963e-06	ATP6V0E2	NM_001100592
25879	0.589081	1.50429	5.27437	2.23819e-14	3.15519e-12	DCAF13	NM_015420
5092	0.588907	1.50411	4.90743	7.90299e-10	7.60011e-08	PCBD1	NM_000281
644538	0.586415	1.50151	3.98803	9.00566e-07	5.88351e-05	SMIM10	NM_001163438
79627	0.585726	1.50079	5.91936	4.85907e-29	1.50826e-26	OGFRL1	NM_024576
55351	0.585507	1.50057	3.54142	0.000142887	0.00637665	STK32B	NM_018401
64425	0.583955	1.49895	6.01682	9.34603e-24	2.19898e-21	POLR1E	NM_001282766
23566	0.580166	1.49502	5.37986	3.81651e-15	5.67669e-13	LPAR3	NM_012152
2982	0.579138	1.49396	3.13661	9.98865e-05	0.00458612	GUCY1A3	NM_000856
51633	0.577531	1.49229	3.69351	7.08889e-07	4.70094e-05	OTUD6B	NM_001286745
2264	0.577379	1.49214	6.72781	3.55535e-31	1.20545e-28	FGFR4	NM_001291980
23531	0.576004	1.49071	7.17999	1.95718e-44	9.54979e-42	MMD	NM_012329
5098	0.575797	1.4905	6.07539	6.45346e-24	1.53203e-21	PCDHGC3	NM_002588
11146	0.57552	1.49021	3.31081	0.000234066	0.00999697	GLMN	NM_007070
137392	0.573654	1.48829	3.51565	1.42162e-05	0.000762831	FAM92A1	NM_001283034
91768	0.573608	1.48824	3.99797	1.05646e-05	0.000580859	CABLES1	NM_001100619
79583	0.573381	1.48801	4.12056	4.83075e-06	0.000281274	TMEM231	NM_001077416
51390	0.569574	1.48409	5.12564	1.23883e-12	1.54831e-10	AIG1	NM_001286587
6943	0.569313	1.48382	6.16925	4.22863e-22	9.39754e-20	TCF21	NM_003206
27090	0.568495	1.48298	5.54656	1.28074e-14	1.83084e-12	ST6GALNAC4	NM_014403
29094	0.567339	1.48179	3.72381	1.19109e-05	0.000648672	LGALSL	NM_014181
285195	0.566871	1.48131	3.91892	1.77841e-05	0.000937263	SLC9A9	NM_173653
10329	0.566261	1.48068	4.1689	2.55594e-07	1.80156e-05	TMEM5	NM_001278237
26108	0.565104	1.47949	3.34834	0.000127923	0.0057593	PYGO1	NM_015617
2946	0.564761	1.47914	3.64024	4.24464e-05	0.00209117	GSTM2	NM_000848
196483	0.561251	1.47555	3.42973	0.000440274	0.0177061	EEF2KMT	NM_001289029
115752	0.561024	1.47532	4.97037	1.81175e-09	1.67882e-07	DIS3L	NM_001143688
7013	0.55871	1.47295	3.3887	4.06417e-05	0.0020105	TERF1	NM_003218
60401	0.558515	1.47275	5.21345	1.16384e-14	1.67096e-12	EDA2R	NM_001199687
3909	0.556931	1.47114	4.07542	1.50083e-06	9.51369e-05	LAMA3	NM_000227
64393	0.556142	1.47033	5.21837	7.5955e-15	1.10369e-12	ZMAT3	NM_022470
28969	0.554969	1.46914	6.41035	8.9676e-29	2.76408e-26	BZW2	NM_001159767
84251	0.553872	1.46802	2.97429	0.000842023	0.0314968	SGIP1	NM_032291
55759	0.553696	1.46784	4.89167	3.2874e-10	3.28815e-08	WDR12	NM_018256
84681	0.553298	1.46744	4.79613	5.47828e-09	4.7878e-07	HINT2	NM_032593
220042	0.552479	1.4666	3.25368	7.19943e-05	0.00339873	DDIAS	NM_145018
119559	0.550084	1.46417	4.42964	2.93819e-07	2.04915e-05	SFXN4	NM_178867
7275	0.549125	1.4632	4.64733	1.78063e-08	1.46883e-06	TUB	NM_003320
57103	0.549054	1.46313	4.52948	3.98156e-10	3.95258e-08	C12orf5	NM_020375
83448	0.548056	1.46211	4.2454	2.43085e-09	2.22444e-07	PUS7L	NM_001098614
6059	0.547383	1.46143	6.02917	9.85891e-26	2.63896e-23	ABCE1	NM_001040876
9015	0.546124	1.46016	3.10235	0.000312392	0.0130021	TAF1A	NM_001201536
79989	0.545472	1.4595	3.2242	0.000376971	0.015423	TTC26	NM_001144920
54517	0.544639	1.45865	4.48668	4.65681e-09	4.11612e-07	PUS7	NM_019042
100532732	0.543607	1.45761	3.85165	2.20124e-05	0.00114235	MSH5-SAPCD1	NR_037846
25847	0.542381	1.45637	5.22637	1.80289e-13	2.37211e-11	ANAPC13	NM_001242374
92259	0.541331	1.45531	3.38676	0.000211041	0.00910177	MRPS36	NM_033281
25894	0.539225	1.45319	6.16627	1.44584e-19	2.80741e-17	PLEKHG4	NM_001129727
4193	0.538768	1.45273	6.76388	1.24131e-45	6.21739e-43	MDM2	NM_001145336
84650	0.537154	1.45111	5.35331	3.54403e-11	3.91176e-09	EBPL	NM_001278636
84263	0.536569	1.45052	5.26305	8.17843e-16	1.28589e-13	HSDL2	NM_001195822
64782	0.5363	1.45025	6.53879	1.22464e-24	3.04962e-22	AEN	NM_022767
54865	0.53601	1.44996	4.36472	1.0705e-07	7.96131e-06	GPATCH4	NM_015590
57545	0.53538	1.44932	4.89042	2.98476e-10	3.0082e-08	CC2D2A	NM_001080522
4839	0.532638	1.44657	6.144	4.98116e-21	1.05217e-18	NOP2	NM_001033714
55388	0.532479	1.44641	4.34345	1.8405e-08	1.51538e-06	MCM10	NM_018518
79071	0.531042	1.44497	4.54574	1.37894e-09	1.29501e-07	ELOVL6	NM_001130721
55796	0.530482	1.44441	4.23487	1.60373e-06	0.000101368	MBNL3	NM_001170701
11257	0.529916	1.44385	3.6872	0.000247394	0.010495	TP53TG1	NM_007233
29078	0.52959	1.44352	3.49464	0.00033759	0.0139412	NDUFAF4	NM_014165
9666	0.529525	1.44345	3.93855	3.20741e-07	2.224e-05	DZIP3	NM_014648
56992	0.528751	1.44268	4.14903	8.81126e-08	6.64641e-06	KIF15	NM_020242
64318	0.527021	1.44095	5.26267	1.2263e-16	2.03712e-14	NOC3L	NM_022451
647033	0.526838	1.44077	6.01395	2.76696e-18	5.012e-16	PA2G4P4	NR_003284
80210	0.526485	1.44042	5.88057	9.94363e-17	1.65807e-14	ARMC9	NM_001271466
55299	0.526318	1.44025	5.54918	3.21618e-16	5.21812e-14	BRIX1	NM_018321
54821	0.52595	1.43988	3.26816	0.000217429	0.0093468	ERCC6L	NM_001009954
400745	0.523879	1.43782	4.30165	1.66777e-06	0.000105164	SH2D5	NM_001103160
5327	0.523872	1.43781	7.96792	1.75367e-56	1.13116e-53	PLAT	NM_000930
9786	0.521932	1.43588	4.37447	5.69574e-08	4.38643e-06	KIAA0586	NM_001244189
9221	0.518377	1.43234	6.9344	2.18844e-40	9.45679e-38	NOLC1	NM_001284388
100462977	0.517374	1.43135	3.79992	0.000112284	0.00511977	MTRNR2L1	NM_001190452
29091	0.515975	1.42996	4.42698	1.96775e-07	1.41181e-05	STXBP6	NM_001304476
84946	0.515963	1.42995	3.7403	1.86564e-05	0.000981281	LTV1	NM_032860
60496	0.515652	1.42964	5.27598	2.37765e-15	3.59723e-13	AASDHPPT	NM_015423
5198	0.515235	1.42923	6.33444	3.68064e-20	7.38533e-18	PFAS	NM_012393
129831	0.51464	1.42864	3.80988	1.2756e-05	0.000690715	RBM45	NM_152945
134147	0.514385	1.42839	4.36661	1.14532e-06	7.40208e-05	CMBL	NM_138809
55789	0.513446	1.42746	3.46436	0.000947796	0.0349199	DEPDC1B	NM_001145208
283383	0.513424	1.42743	3.73426	8.54587e-05	0.00398598	ADGRD1	NM_198827
85302	0.513416	1.42743	4.14325	1.47496e-05	0.000788016	FBF1	NM_001080542
64067	0.511881	1.42591	3.83369	9.07819e-05	0.0042046	NPAS3	NM_001164749
54205	0.511709	1.42574	6.21223	2.59625e-26	7.16708e-24	CYCS	NM_018947
3329	0.511662	1.42569	7.39625	8.34013e-48	4.3418e-45	HSPD1	NM_002156
57587	0.510523	1.42457	6.0455	1.10877e-26	3.11942e-24	CFAP97	NM_001292033
10721	0.510053	1.4241	4.21785	1.78974e-07	1.29746e-05	POLQ	NM_199420
1266	0.508272	1.42235	8.39461	5.72782e-98	6.76242e-95	CNN3	NM_001286055
7675	0.508211	1.42229	4.40384	2.13921e-07	1.52737e-05	ZNF121	NM_001008727
3033	0.508073	1.42215	4.75049	3.93226e-07	2.69412e-05	HADH	NM_001184705
138199	0.50743	1.42152	4.23796	2.4178e-07	1.71241e-05	C9orf41	NM_152420
79084	0.506646	1.42074	5.6851	7.19127e-15	1.04725e-12	WDR77	NM_024102
91608	0.506388	1.42049	5.6584	6.36432e-12	7.60213e-10	RASL10B	NM_033315
6741	0.504741	1.41887	5.00499	3.94039e-10	3.91464e-08	SSB	NM_001294145
1948	0.503322	1.41747	3.64188	9.09877e-05	0.00421265	EFNB2	NM_004093
8991	0.501878	1.41606	5.45506	1.00074e-11	1.1752e-09	SELENBP1	NM_001258288
54962	0.501391	1.41558	3.62105	0.000195924	0.00850248	TIPIN	NM_001289986
90624	0.501175	1.41537	4.24216	4.47353e-07	3.03664e-05	LYRM7	NM_001293735
1728	0.500908	1.4151	9.8601	1.7898e-205	5.0353e-202	NQO1	NM_000903
3419	0.500702	1.4149	4.74471	1.82369e-07	1.31977e-05	IDH3A	NM_005530
55106	0.500134	1.41435	4.74771	6.31645e-10	6.17314e-08	SLFN12	NM_001289009
192111	0.499489	1.41371	6.8287	5.25877e-25	1.35023e-22	PGAM5	NM_001170543
55364	0.499232	1.41346	4.5618	6.50121e-08	4.97723e-06	IMPACT	NM_018439
10247	0.498718	1.41296	3.46436	0.000593132	0.0230338	HRSP12	NM_005836
80304	0.498518	1.41276	4.19413	1.10478e-06	7.16106e-05	C2orf44	NM_001142319
132949	0.497945	1.4122	3.88578	1.31963e-05	0.000713097	AASDH	NM_001286668
90161	0.497282	1.41155	4.36864	3.66147e-07	2.52165e-05	HS6ST2	NM_001077188
1977	0.496427	1.41072	4.93792	2.00093e-11	2.27111e-09	EIF4E	NM_001130678
10322	0.496012	1.41031	5.18842	4.69036e-09	4.14024e-07	SMYD5	NM_006062
2	0.495626	1.40993	4.6089	1.9004e-08	1.56178e-06	A2M	NM_000014
7296	0.495231	1.40955	8.89887	8.9648e-139	1.4818e-135	TXNRD1	NM_001093771
374383	0.494631	1.40896	6.36396	3.42928e-21	7.29028e-19	NCR3LG1	NM_001009913
7582	0.494614	1.40894	3.66247	0.000330786	0.0136816	ZNF33B	NM_001305033
84766	0.494136	1.40848	4.21023	2.43088e-05	0.00125219	CRACR2A	NM_001144958
64946	0.494133	1.40847	4.58912	4.27701e-07	2.91521e-05	CENPH	NM_022909
2762	0.494127	1.40847	3.94356	0.000105965	0.00485342	GMDS	NM_001253846
399694	0.493907	1.40825	3.53114	0.000597603	0.023187	SHC4	NM_203349
246126	0.493151	1.40752	4.64123	7.81988e-10	7.53114e-08	TXLNGY	NM_001005852
311	0.492499	1.40688	8.16657	4.05678e-61	2.85335e-58	ANXA11	NM_001157
60592	0.492099	1.40649	4.44274	1.29908e-08	1.08652e-06	SCOC	NM_001153446
701	0.49137	1.40578	5.08024	8.74214e-12	1.0312e-09	BUB1B	NM_001211
148534	0.490724	1.40515	3.24948	0.00079496	0.0299311	TMEM56	NM_001199679
9086	0.490678	1.40511	3.5835	0.000603215	0.0233636	EIF1AY	NM_001278612
5983	0.488818	1.40329	4.73511	7.22592e-09	6.20446e-07	RFC3	NM_002915
25926	0.488182	1.40268	5.16795	2.03349e-11	2.30608e-09	NOL11	NM_001303272
127253	0.48809	1.40259	4.59923	5.76221e-08	4.43504e-06	TYW3	NM_001162916
2288	0.487639	1.40215	7.10732	4.40063e-32	1.5476e-29	FKBP4	NM_002014
55003	0.486812	1.40135	4.5508	2.13432e-07	1.5247e-05	PAK1IP1	NM_017906
80184	0.486672	1.40121	3.50875	5.24331e-05	0.00253223	CEP290	NM_025114
51134	0.486212	1.40076	3.37539	0.000181423	0.00792261	CEP83	NM_001042399
6787	0.485301	1.39988	4.78849	3.84245e-09	3.43303e-07	NEK4	NM_001193533
6632	0.484023	1.39864	5.09706	3.33635e-09	3.00522e-07	SNRPD1	NM_001291916
9472	0.483439	1.39807	5.31395	4.19913e-14	5.75392e-12	AKAP6	NM_004274
51499	0.482543	1.3972	4.91086	1.56329e-08	1.29439e-06	TRIAP1	NM_016399
55720	0.482435	1.3971	6.31572	1.23298e-17	2.16517e-15	TSR1	NM_018128
10137	0.481942	1.39662	6.23521	1.55985e-22	3.50187e-20	RBM12	NM_001198838
3422	0.481729	1.39642	7.53761	5.81377e-51	3.28529e-48	IDI1	NM_004508
1122	0.481688	1.39638	4.83464	3.72159e-11	4.10089e-09	CHML	NM_001821
10061	0.480423	1.39515	6.90717	1.0397e-27	3.1034e-25	ABCF2	NM_005692
9156	0.479668	1.39442	4.07312	2.0812e-05	0.00108559	EXO1	NM_003686
8458	0.479194	1.39396	4.92939	1.22424e-08	1.02913e-06	TTF2	NM_003594
1763	0.477796	1.39261	3.96415	1.70271e-05	0.000900962	DNA2	NM_001080449
55127	0.477788	1.39261	6.61115	4.64286e-23	1.06216e-20	HEATR1	NM_018072
6791	0.47775	1.39257	3.60643	0.000861889	0.0321761	AURKAPS1	NR_001587
23223	0.477725	1.39255	5.75803	9.77142e-14	1.3091e-11	RRP12	NM_001145114
56980	0.475647	1.39054	4.18875	1.73553e-06	0.000109333	PRDM10	NM_020228
50484	0.475485	1.39039	4.85944	7.05838e-10	6.83638e-08	RRM2B	NM_001172477
5019	0.475017	1.38993	5.56471	5.09835e-13	6.53252e-11	OXCT1	NM_000436
5581	0.474857	1.38978	4.83159	6.84501e-08	5.21983e-06	PRKCE	NM_005400
388753	0.474788	1.38971	4.52939	3.88005e-06	0.000229703	COA6	NM_001012985
7832	0.474584	1.38952	5.02863	1.40628e-08	1.17025e-06	BTG2	NM_006763
10885	0.474499	1.38944	5.79028	3.88138e-17	6.61387e-15	WDR3	NM_006784
56647	0.473542	1.38851	5.20501	3.05414e-10	3.07344e-08	BCCIP	NM_016567
64397	0.472747	1.38775	7.76024	3.99768e-67	3.03802e-64	ZNF106	NM_001284306
79623	0.472553	1.38756	3.98924	0.000360101	0.0147831	GALNT14	NM_001253826
5932	0.471055	1.38612	5.23767	1.85248e-13	2.4301e-11	RBBP8	NM_002894
22868	0.470297	1.38539	5.51544	3.81645e-16	6.13184e-14	FASTKD2	NM_001136193
84154	0.469076	1.38422	3.68731	0.000127965	0.0057593	RPF2	NM_001289111
7298	0.46852	1.38369	3.64658	0.000747629	0.0283345	TYMS	NM_001071
259266	0.468261	1.38344	5.81002	1.41015e-15	2.17071e-13	ASPM	NM_001206846
79077	0.46497	1.38029	4.96128	6.98816e-07	4.63879e-05	DCTPP1	NM_024096
1164	0.464699	1.38003	6.64783	2.11754e-23	4.88662e-21	CKS2	NM_001827
79723	0.463788	1.37916	4.51225	7.73175e-08	5.86222e-06	SUV39H2	NM_001193424
5036	0.463571	1.37895	6.50082	1.85376e-17	3.22955e-15	PA2G4	NM_006191
6382	0.462595	1.37802	6.25679	2.46831e-15	3.72586e-13	SDC1	NM_001006946
221078	0.462512	1.37794	3.6081	0.000268775	0.0113258	NSUN6	NM_182543
100463486	0.461371	1.37685	9.28942	1.11712e-13	1.48758e-11	MTRNR2L8	NM_001190702
83879	0.461177	1.37666	5.6755	4.72571e-12	5.72237e-10	CDCA7	NM_031942
404672	0.460525	1.37604	4.5234	2.97936e-06	0.000180303	GTF2H5	NM_207118
9768	0.460317	1.37584	5.11719	1.08295e-07	8.04939e-06	KIAA0101	NM_001029989
54477	0.460119	1.37566	5.08447	1.5872e-11	1.82782e-09	PLEKHA5	NM_001143821
9188	0.45959	1.37515	7.43708	1.35488e-38	5.63384e-36	DDX21	NM_001256910
9933	0.458826	1.37442	5.08096	1.6773e-11	1.92526e-09	KIAA0020	NM_001031691
3336	0.458687	1.37429	4.20055	4.42096e-05	0.00216754	HSPE1	NM_002157
81611	0.458374	1.37399	5.65672	5.32407e-16	8.47176e-14	ANP32E	NM_001136478
388962	0.456372	1.37209	3.95383	0.000249472	0.0105764	BOLA3	NM_001035505
4913	0.456133	1.37186	4.43046	0.000382173	0.0155924	NTHL1	NM_002528
9732	0.455178	1.37095	5.33868	1.26061e-11	1.46734e-09	DOCK4	NM_014705
50512	0.454626	1.37043	4.86444	4.40186e-06	0.00025812	PODXL2	NM_015720
57509	0.45415	1.36998	4.28971	9.75722e-07	6.35567e-05	MTUS1	NM_001001924
7321	0.454112	1.36994	4.27945	2.7219e-06	0.000165937	UBE2D1	NM_001204880
64151	0.453927	1.36976	4.77639	2.58824e-09	2.36683e-07	NCAPG	NM_022346
10982	0.453874	1.36971	4.63788	5.90687e-06	0.000338858	MAPRE2	NM_001143826
54443	0.453044	1.36893	6.33784	7.07937e-27	2.02183e-24	ANLN	NM_001284301
57819	0.451373	1.36734	5.40008	4.328e-08	3.38836e-06	LSM2	NM_021177
374659	0.451308	1.36728	4.08356	0.000666419	0.0255275	HDDC3	NM_001286451
6609	0.449441	1.36551	6.70456	2.47799e-20	5.03326e-18	SMPD1	NM_000543
64432	0.449425	1.3655	5.53053	1.87785e-10	1.92936e-08	MRPS25	NM_022497
5602	0.449298	1.36538	4.66795	1.00839e-06	6.5523e-05	MAPK10	NM_002753
7804	0.44904	1.36513	5.64538	1.02991e-10	1.0921e-08	LRP8	NM_001018054
149345	0.448017	1.36416	4.81813	1.78621e-06	0.000112311	SHISA4	NM_198149
148327	0.447789	1.36395	3.91749	0.000997583	0.0365606	CREB3L4	NM_001255978
1434	0.447666	1.36383	7.30432	8.00031e-49	4.23154e-46	CSE1L	NM_001256135
100463482	0.447369	1.36355	4.42144	9.89635e-05	0.0045469	MTRNR2L6	NM_001190487
8644	0.44696	1.36316	6.49152	4.5781e-20	9.14448e-18	AKR1C3	NM_001253908
54536	0.44678	1.363	4.12761	4.88255e-06	0.000284039	EXOC6	NM_001013848
8790	0.446331	1.36257	3.39062	0.00077041	0.0291062	FPGT	NM_001199328
153443	0.445833	1.3621	4.02767	1.61114e-05	0.000855587	SRFBP1	NM_152546
24147	0.445687	1.36196	4.64964	1.53842e-05	0.000819603	FJX1	NM_014344
56902	0.445613	1.36189	4.7898	5.91167e-07	3.962e-05	PNO1	NM_020143
80267	0.445219	1.36152	6.24963	1.64995e-23	3.83432e-21	EDEM3	NM_025191
9532	0.444897	1.36122	5.58762	2.06131e-12	2.53552e-10	BAG2	NM_004282
355	0.444297	1.36065	5.0573	1.18533e-10	1.24296e-08	FAS	NM_000043
6894	0.444281	1.36064	5.1006	3.57217e-09	3.20838e-07	TARBP1	NM_005646
770	0.44417	1.36053	5.12048	1.87557e-07	1.35154e-05	CA11	NM_001217
80155	0.443784	1.36017	6.39205	4.28309e-26	1.16774e-23	NAA15	NM_057175
79664	0.44348	1.35988	4.81566	4.12586e-09	3.67384e-07	ICE2	NM_001018089
678655	0.441653	1.35816	4.21664	0.000345656	0.0142431	CD27-AS1	NR_015382
23178	0.44091	1.35746	4.09528	0.000207603	0.00895642	PASK	NM_001252119
8434	0.440862	1.35741	5.39537	8.29953e-12	9.83379e-10	RECK	NM_021111
10926	0.440715	1.35728	4.34642	1.56496e-05	0.0008324	DBF4	NM_006716
55163	0.440299	1.35689	5.65935	9.51239e-11	1.01193e-08	PNPO	NM_018129
1062	0.43904	1.3557	4.46907	9.35087e-08	7.02539e-06	CENPE	NM_001286734
79810	0.438697	1.35538	3.91894	0.000243766	0.0103544	PTCD2	NM_001284403
51194	0.438645	1.35533	4.64595	1.17095e-06	7.54928e-05	IPO11	NM_001134779
9672	0.436612	1.35342	6.98661	3.08662e-27	9.02975e-25	SDC3	NM_014654
401505	0.436595	1.35341	5.11539	4.42917e-08	3.46141e-06	TOMM5	NM_001001790
4163	0.43612	1.35296	4.60082	2.47671e-07	1.75131e-05	MCC	NM_001085377
2618	0.436078	1.35292	7.78445	4.56479e-41	2.03234e-38	GART	NM_000819
4646	0.435502	1.35238	4.58025	1.27336e-07	9.41705e-06	MYO6	NM_001300899
953	0.435285	1.35218	4.41032	4.63749e-06	0.000270736	ENTPD1	NM_001098175
57691	0.43509	1.35199	3.93851	6.00787e-05	0.00287106	KIAA1586	NM_001286274
51809	0.434678	1.35161	5.10362	1.10929e-07	8.23595e-06	GALNT7	NM_017423
9054	0.434575	1.35151	5.04071	4.05189e-07	2.77273e-05	NFS1	NM_001198989
57569	0.43433	1.35128	4.24434	5.41019e-05	0.00260616	ARHGAP20	NM_001258415
23189	0.433557	1.35056	5.58704	4.06863e-11	4.47213e-09	KANK1	NM_001256876
2182	0.43312	1.35015	8.27032	2.7956e-74	2.43199e-71	ACSL4	NM_004458
7351	0.432802	1.34985	4.99791	3.85708e-07	2.64809e-05	UCP2	NM_003355
10062	0.432582	1.34965	6.19459	1.22492e-13	1.62784e-11	NR1H3	NM_001130101
4200	0.432505	1.34958	5.22316	4.80995e-10	4.73936e-08	ME2	NM_001168335
3306	0.432422	1.3495	5.22976	8.60611e-08	6.5028e-06	HSPA2	NM_021979
55437	0.432277	1.34936	4.00796	0.000163497	0.00722326	STRADB	NM_001206864
51645	0.432052	1.34915	5.41811	1.88281e-08	1.54925e-06	PPIL1	NM_016059
8692	0.43085	1.34803	6.19358	3.2045e-14	4.42772e-12	HYAL2	NM_003773
10785	0.43041	1.34762	4.39331	4.29194e-05	0.00211133	WDR4	NM_001260474
84627	0.429845	1.34709	4.65679	2.63801e-05	0.00135046	ZNF469	NM_001127464
10257	0.429349	1.34663	7.0832	6.12944e-31	2.0676e-28	ABCC4	NM_001105515
3416	0.429241	1.34653	5.45245	2.58571e-13	3.36525e-11	IDE	NM_001165946
29902	0.42915	1.34644	4.52324	5.5651e-05	0.00267591	FAM216A	NM_013300
1955	0.428654	1.34598	4.36871	2.50053e-06	0.000153503	MEGF9	NM_001080497
203286	0.428159	1.34552	4.97907	3.9428e-06	0.000232853	ANKS6	NM_173551
3303	0.428125	1.34548	7.14991	7.00417e-24	1.65979e-21	HSPA1A	NM_005345
65083	0.428096	1.34546	6.5705	1.29459e-19	2.52484e-17	NOL6	NM_022917
9577	0.428039	1.3454	5.40833	4.69446e-09	4.1411e-07	BRE	NM_001261840
5332	0.427988	1.34536	4.21898	3.88873e-06	0.000230071	PLCB4	NM_000933
51524	0.427898	1.34527	4.38764	8.57453e-05	0.00399793	TMEM138	NM_016464
54664	0.426875	1.34432	5.06738	5.5497e-08	4.28144e-06	TMEM106B	NM_001134232
157506	0.42682	1.34427	7.4003	3.60845e-33	1.31084e-30	RDH10	NM_172037
5378	0.42674	1.34419	4.39631	2.61036e-06	0.000159653	PMS1	NM_000534
64794	0.426709	1.34416	4.58754	3.05344e-06	0.000184289	DDX31	NM_022779
219623	0.42629	1.34377	4.22313	2.66953e-05	0.00136396	TMEM26	NM_178505
27295	0.424948	1.34252	7.17787	2.2134e-26	6.123e-24	PDLIM3	NM_001114107
255231	0.42361	1.34128	3.84619	0.000545512	0.0213855	MCOLN2	NM_153259
80224	0.423371	1.34106	4.16678	4.10544e-05	0.0020294	NUBPL	NM_001201573
7334	0.423367	1.34105	5.66007	1.47839e-12	1.84075e-10	UBE2N	NM_003348
5631	0.422895	1.34062	5.8546	7.65941e-13	9.72917e-11	PRPS1	NM_001204402
2592	0.422378	1.34013	4.07891	0.000645107	0.0247829	GALT	NM_000155
9534	0.422051	1.33983	3.59506	0.000447684	0.017944	ZNF254	NM_001278661
113130	0.421943	1.33973	5.1273	3.37376e-07	2.32957e-05	CDCA5	NM_080668
142	0.421469	1.33929	7.66514	2.73491e-37	1.08927e-34	PARP1	NM_001618
757	0.420632	1.33851	4.40748	1.47853e-05	0.000789606	TMEM50B	NM_006134
113802	0.420591	1.33848	3.81549	0.000522549	0.0205952	HENMT1	NM_001102592
4919	0.420496	1.33839	5.73967	2.49113e-14	3.50056e-12	ROR1	NM_001083592
196074	0.420005	1.33793	4.28052	9.2031e-06	0.00051196	METTL15	NM_001113528
1033	0.419914	1.33785	4.13204	0.000118775	0.00539342	CDKN3	NM_001130851
55313	0.418746	1.33677	5.50125	1.17332e-10	1.23133e-08	CPPED1	NM_001099455
9232	0.418247	1.3363	4.95629	1.79487e-06	0.000112803	PTTG1	NM_001282382
7551	0.417936	1.33601	5.27724	1.89276e-07	1.36244e-05	ZNF3	NM_001278284
28996	0.417185	1.33532	8.80424	1.10452e-80	1.03582e-77	HIPK2	NM_001113239
55131	0.417091	1.33523	4.698	7.00897e-06	0.000397427	RBM28	NM_001166135
9886	0.416944	1.3351	5.26867	2.20007e-09	2.02306e-07	RHOBTB1	NM_001242359
9538	0.416921	1.33508	6.87247	5.34719e-21	1.12589e-18	EI24	NM_001007277
5178	0.416501	1.33469	4.71714	1.78323e-07	1.29345e-05	PEG3	NM_001146184
57559	0.416322	1.33452	5.10178	6.40827e-09	5.54923e-07	STAMBPL1	NM_020799
55319	0.416295	1.3345	4.40186	4.05885e-05	0.00200937	TMA16	NM_018352
3838	0.416122	1.33434	7.09157	2.68583e-30	8.83455e-28	KPNA2	NM_002266
134430	0.416038	1.33426	6.54382	3.54629e-24	8.65179e-22	WDR36	NM_139281
1512	0.415941	1.33417	5.06826	4.68781e-07	3.17557e-05	CTSH	NM_004390
6916	0.415801	1.33404	4.86044	5.31512e-06	0.00030758	TBXAS1	NM_001061
1803	0.415599	1.33385	7.95061	2.30783e-54	1.39345e-51	DPP4	NM_001935
57493	0.415361	1.33363	7.68773	1.33869e-44	6.58049e-42	HEG1	NM_020733
4071	0.415094	1.33339	7.08689	2.62149e-23	6.03903e-21	TM4SF1	NM_014220
124454	0.413252	1.33168	5.91262	7.29397e-12	8.68123e-10	EARS2	NM_001083614
51602	0.413207	1.33164	5.39023	6.52877e-11	7.04736e-09	NOP58	NM_015934
10669	0.413073	1.33152	4.13199	0.000616973	0.0238476	CGREF1	NM_001166239
1503	0.412987	1.33144	5.75557	2.62827e-11	2.94025e-09	CTPS1	NM_001301237
143888	0.412812	1.33128	6.8106	3.06414e-27	8.98387e-25	KDELC2	NM_153705
7374	0.412812	1.33128	6.09027	7.75863e-12	9.20114e-10	UNG	NM_003362
894	0.412451	1.33094	4.64982	9.16343e-06	0.000510183	CCND2	NM_001759
3024	0.411731	1.33028	5.6245	2.41996e-07	1.71302e-05	HIST1H1A	NM_005325
60526	0.411721	1.33027	4.73366	1.69426e-07	1.23298e-05	C2orf43	NM_001282719
8342	0.411137	1.32973	6.2009	2.09012e-11	2.36422e-09	HIST1H2BM	NM_003521
10440	0.410626	1.32926	5.87588	1.6958e-11	1.94312e-09	TIMM17A	NM_006335
5058	0.410543	1.32919	5.24198	1.2279e-07	9.09611e-06	PAK1	NM_001128620
114804	0.410496	1.32914	4.75265	1.41229e-05	0.00075852	RNF157	NM_052916
65263	0.410425	1.32908	4.65752	4.05752e-05	0.00200937	PYCRL	NM_023078
7581	0.410259	1.32892	4.80152	3.78571e-08	2.98679e-06	ZNF33A	NM_001278170
7580	0.409936	1.32863	4.48834	6.79636e-05	0.00322341	ZNF32	NM_001005368
343099	0.40992	1.32861	3.89783	0.000941348	0.034721	CCDC18	NM_206886
4286	0.40987	1.32857	5.06847	1.11461e-08	9.41757e-07	MITF	NM_000248
2110	0.409621	1.32834	4.57606	8.37706e-06	0.000469963	ETFDH	NM_001281737
9787	0.408993	1.32776	5.01802	3.68943e-09	3.30301e-07	DLGAP5	NM_001146015
79598	0.40875	1.32754	4.1105	7.28446e-05	0.00343641	CEP97	NM_001303401
847	0.408743	1.32753	6.43829	1.78817e-17	3.12352e-15	CAT	NM_001752
81563	0.408465	1.32727	5.06879	1.12952e-06	7.31783e-05	C1orf21	NM_030806
5825	0.407558	1.32644	5.84238	3.70617e-15	5.525e-13	ABCD3	NM_001122674
80746	0.407194	1.3261	4.33055	0.000387675	0.0157828	TSEN2	NM_001145392
55631	0.406427	1.3254	4.27135	9.94516e-06	0.000550923	LRRC40	NM_017768
10915	0.405333	1.32439	5.92333	6.38957e-15	9.38773e-13	TCERG1	NM_001040006
55143	0.405257	1.32433	5.17975	5.67773e-07	3.81101e-05	CDCA8	NM_001256875
3709	0.405243	1.32431	5.37032	1.06843e-10	1.12752e-08	ITPR2	NM_002223
25903	0.405136	1.32421	5.34075	3.5812e-07	2.46766e-05	OLFML2B	NM_001297713
6781	0.404989	1.32408	6.91182	1.1877e-24	2.96881e-22	STC1	NM_003155
7052	0.404552	1.32368	10.6416	6.9902e-256	2.2544e-252	TGM2	NM_004613
79613	0.404112	1.32327	5.00785	7.07736e-07	4.69564e-05	TANGO6	NM_024562
22901	0.40406	1.32323	4.02263	0.000904717	0.033576	ARSG	NM_001267727
63917	0.402602	1.32189	5.18201	2.58673e-07	1.82229e-05	GALNT11	NM_001304514
89890	0.402281	1.3216	4.82458	2.83889e-06	0.000172513	KBTBD6	NM_152903
84864	0.402232	1.32155	5.17831	2.18042e-08	1.77645e-06	MINA	NM_001042533
51337	0.402133	1.32146	5.18671	5.44681e-06	0.000314513	THEM6	NM_016647
145165	0.401407	1.3208	4.07664	0.000389569	0.015855	ST13P4	NM_153290
84134	0.401202	1.32061	4.43423	0.000239991	0.010217	TOMM40L	NM_001286373
255104	0.40113	1.32054	5.11247	5.74225e-06	0.0003302	TMCO4	NM_181719
8359	0.401009	1.32043	6.16203	2.3923e-10	2.42774e-08	HIST1H4A	NM_003538
1958	0.400682	1.32013	5.42332	4.44973e-08	3.47132e-06	EGR1	NM_001964
8293	0.400116	1.31961	4.18425	0.0005488	0.0214953	SERF1A	NM_021967
5213	0.399752	1.31928	6.95787	1.6823e-19	3.24747e-17	PFKM	NM_000289
1736	0.399228	1.3188	6.08658	2.7711e-14	3.85303e-12	DKC1	NM_001142463
23322	0.398288	1.31794	3.98694	0.000138775	0.00620991	RPGRIP1L	NM_001127897
93436	0.3979	1.31759	6.16367	3.17272e-11	3.52546e-09	ARMC6	NM_001199196
10352	0.397769	1.31747	4.40197	1.01044e-05	0.000558108	WARS2	NM_015836
5525	0.397605	1.31732	5.08439	2.19269e-08	1.78535e-06	PPP2R5A	NM_001199756
5577	0.397349	1.31709	4.65619	1.82982e-06	0.000114672	PRKAR2B	NM_002736
7174	0.396351	1.31617	6.36554	5.09881e-18	9.11105e-16	TPP2	NM_003291
5167	0.396255	1.31609	4.25269	2.70952e-05	0.00138279	ENPP1	NM_006208
55222	0.395694	1.31558	5.20091	1.14042e-06	7.3776e-05	LRRC20	NM_001278211
23358	0.395656	1.31554	6.48131	5.11709e-20	1.01903e-17	USP24	NM_015306
23576	0.395507	1.3154	5.45422	9.84313e-11	1.04543e-08	DDAH1	NM_001134445
1026	0.395325	1.31524	8.32917	1.43419e-46	7.29398e-44	CDKN1A	NM_000389
224	0.394993	1.31494	5.39003	5.73723e-09	5.00089e-07	ALDH3A2	NM_000382
128869	0.394449	1.31444	4.76517	6.05247e-05	0.00289133	PIGU	NM_080476
617	0.394046	1.31407	5.22334	1.22556e-05	0.000665529	BCS1L	NM_001079866
122769	0.393947	1.31398	4.60801	2.16718e-05	0.00112644	LRR1	NM_152329
9700	0.393817	1.31386	4.41763	0.000240112	0.0102189	ESPL1	NM_012291
3070	0.393668	1.31373	5.06203	2.32924e-08	1.88839e-06	HELLS	NM_001289067
219743	0.39241	1.31258	5.2868	1.8161e-06	0.000113974	TYSND1	NM_001040273
6622	0.392041	1.31225	5.60519	2.74543e-10	2.77758e-08	SNCA	NM_000345
9456	0.392018	1.31223	4.59586	7.87948e-06	0.000443176	HOMER1	NM_001277077
54534	0.391313	1.31159	4.33761	3.61674e-05	0.00180742	MRPL50	NM_019051
56954	0.390519	1.31086	5.00735	3.90411e-07	2.67622e-05	NIT2	NM_020202
1355	0.390229	1.3106	6.46219	3.24891e-17	5.57928e-15	COX15	NM_004376
63931	0.389946	1.31034	5.01828	3.79017e-06	0.000224844	MRPS14	NM_022100
10734	0.389425	1.30987	5.38934	1.8822e-06	0.000117676	STAG3	NM_001282716
57082	0.387781	1.30838	4.56109	1.50501e-06	9.53559e-05	CASC5	NM_144508
84836	0.387351	1.30799	6.31169	1.7333e-12	2.15005e-10	ABHD14B	NM_001146314
55622	0.387075	1.30774	4.61545	3.65143e-06	0.000217197	TTC27	NM_001193509
145389	0.386628	1.30733	4.18647	0.000455441	0.0181998	SLC38A6	NM_001172702
60528	0.386431	1.30716	6.594	1.39435e-15	2.1489e-13	ELAC2	NM_001165962
708	0.38618	1.30693	6.66476	2.05465e-14	2.91197e-12	C1QBP	NM_001212
10643	0.386115	1.30687	5.39259	9.63733e-10	9.1878e-08	IGF2BP3	NM_006547
8884	0.386036	1.3068	5.08288	6.43359e-06	0.000367162	SLC5A6	NM_021095
79705	0.38585	1.30663	4.83156	2.17025e-05	0.0011276	LRRK1	NM_024652
705	0.385697	1.30649	4.78107	9.04576e-05	0.00419545	BYSL	NM_004053
56261	0.384786	1.30567	4.73514	1.64393e-06	0.00010376	GPCPD1	NM_019593
545	0.384676	1.30557	5.92655	3.24807e-15	4.86402e-13	ATR	NM_001184
5429	0.384624	1.30552	5.67968	5.82375e-09	5.06963e-07	POLH	NM_001291969
3304	0.384465	1.30538	7.45966	1.33475e-25	3.54406e-23	HSPA1B	NM_005346
983	0.383767	1.30474	5.27129	6.58973e-08	5.03678e-06	CDK1	NM_001130829
7644	0.383613	1.30461	4.48867	4.57455e-06	0.00026718	ZNF91	NM_001300951
653238	0.383466	1.30447	4.22206	0.000173776	0.00762389	GTF2H2B	NM_001098729
59349	0.383433	1.30444	5.58219	7.83452e-10	7.53975e-08	KLHL12	NM_001303051
23287	0.382801	1.30387	3.77989	0.000762594	0.0288438	AGTPBP1	NM_001286715
23160	0.38246	1.30356	6.46059	7.1348e-19	1.32505e-16	WDR43	NM_015131
11041	0.382442	1.30355	5.2349	8.55022e-06	0.000478661	B4GAT1	NM_006876
6289	0.382037	1.30318	5.07482	3.78264e-06	0.000224498	SAA2	NM_001127380
9319	0.38195	1.3031	4.4242	0.000109461	0.00499967	TRIP13	NM_001166260
55226	0.381605	1.30279	6.44553	8.44247e-13	1.07033e-10	NAT10	NM_001144030
5001	0.381455	1.30265	4.1668	0.00016091	0.00711374	ORC5	NM_001197292
23078	0.381454	1.30265	4.21356	0.0001876	0.00816805	VWA8	NM_001009814
283377	0.38128	1.3025	4.2504	0.000765356	0.02894	SPRYD4	NM_207344
4257	0.381043	1.30228	8.02934	2.355e-37	9.40792e-35	MGST1	NM_001260511
51768	0.380983	1.30223	6.22543	5.92582e-13	7.56345e-11	TM7SF3	NM_016551
285203	0.380709	1.30198	4.5415	1.24394e-05	0.000675231	EOGT	NM_001278689
80273	0.38051	1.3018	5.59882	4.96804e-07	3.35337e-05	GRPEL1	NM_025196
26354	0.380075	1.30141	6.50907	1.86335e-17	3.242e-15	GNL3	NM_014366
5592	0.379461	1.30086	4.22961	4.80508e-05	0.0023437	PRKG1	NM_001098512
4638	0.379012	1.30045	10.139	2.005e-201	5.4106e-198	MYLK	NM_005965
55750	0.37811	1.29964	4.55757	3.12069e-05	0.00157681	AGK	NM_018238
3992	0.376388	1.29809	10.0244	5.3602e-136	8.7503e-133	FADS1	NM_013402
54552	0.376069	1.2978	6.43672	2.81986e-13	3.64845e-11	GNL3L	NM_001184819
26586	0.375898	1.29765	5.32251	2.41235e-08	1.94979e-06	CKAP2	NM_001098525
63929	0.375773	1.29753	4.4653	7.54651e-05	0.00354738	XPNPEP3	NM_001204827
6427	0.375698	1.29747	6.86341	2.00103e-20	4.08329e-18	SRSF2	NM_001195427
51076	0.373793	1.29575	4.58995	0.000321785	0.0133426	CUTC	NM_015960
10940	0.3737	1.29567	5.65084	3.89602e-07	2.67206e-05	POP1	NM_001145860
1063	0.373434	1.29543	6.44893	2.22947e-19	4.28494e-17	CENPF	NM_016343
22984	0.373233	1.29525	6.98331	1.23004e-18	2.25588e-16	PDCD11	NM_014976
252983	0.373063	1.2951	4.15467	0.00017845	0.00780825	STXBP4	NM_178509
11130	0.372263	1.29438	5.54201	2.9566e-07	2.0609e-05	ZWINT	NM_001005413
1102	0.371961	1.29411	4.14339	0.0003104	0.0129292	RCBTB2	NM_001268
85301	0.371924	1.29408	4.49283	0.000114733	0.00522422	COL27A1	NM_032161
2177	0.371432	1.29364	4.78565	3.39675e-06	0.000203237	FANCD2	NM_001018115
65267	0.371126	1.29336	3.85731	0.000489865	0.019417	WNK3	NM_001002838
8555	0.370906	1.29316	4.70495	4.89087e-05	0.0023794	CDC14B	NM_001077181
23395	0.370423	1.29273	6.09588	4.42901e-11	4.85211e-09	LARS2	NM_015340
91607	0.370306	1.29263	7.3171	2.03452e-29	6.49819e-27	SLFN11	NM_001104587
3676	0.370274	1.2926	4.16462	0.000617956	0.0238786	ITGA4	NM_000885
8518	0.370253	1.29258	5.85723	6.6819e-10	6.50626e-08	IKBKAP	NM_003640
84284	0.370226	1.29256	5.25806	3.90328e-06	0.000230828	NTPCR	NM_032324
10131	0.369468	1.29188	7.1067	1.77973e-15	2.71122e-13	TRAP1	NM_001272049
10963	0.369332	1.29175	7.6462	1.35661e-23	3.16936e-21	STIP1	NM_001282652
79612	0.368832	1.29131	3.80424	0.000949033	0.034946	NAA16	NM_001110798
96764	0.368755	1.29124	5.22161	2.03765e-06	0.000126915	TGS1	NM_024831
516	0.368565	1.29107	6.02151	3.4964e-08	2.77343e-06	ATP5G1	NM_001002027
8539	0.368086	1.29064	6.22234	1.48686e-15	2.27819e-13	API5	NM_001142930
11321	0.368008	1.29057	4.84139	9.70307e-06	0.000537962	GPN1	NM_001145047
79073	0.367323	1.28996	6.64076	1.50983e-14	2.15135e-12	TMEM109	NM_024092
8732	0.366758	1.28945	4.78641	5.9714e-06	0.000342263	RNGTT	NM_001286426
401233	0.366585	1.2893	4.48313	0.000263548	0.0111126	HTATSF1P2	NM_001013680
124935	0.36647	1.28919	5.47102	3.3027e-08	2.62766e-06	SLC43A2	NM_001284498
55037	0.366235	1.28898	6.13177	1.80588e-13	2.37368e-11	PTCD3	NM_017952
9581	0.366178	1.28893	5.45836	1.35383e-07	9.97313e-06	PREPL	NM_001042385
79801	0.366127	1.28889	4.72611	6.43639e-05	0.00306367	SHCBP1	NM_024745
25989	0.365776	1.28857	4.92399	1.9913e-05	0.00104157	ULK3	NM_001099436
57621	0.365752	1.28855	5.10529	2.91421e-07	2.03565e-05	ZBTB2	NM_020861
83594	0.365074	1.28795	3.82264	0.000792743	0.0298576	NUDT12	NM_001300741
8989	0.364548	1.28748	7.44088	4.09979e-33	1.48525e-30	TRPA1	NM_007332
4744	0.364502	1.28744	5.60707	2.10458e-08	1.71783e-06	NEFH	NM_021076
57561	0.364331	1.28728	6.73635	3.22299e-20	6.50651e-18	ARRDC3	NM_020801
7327	0.363479	1.28652	5.91271	1.00568e-09	9.57393e-08	UBE2G2	NM_001202489
9692	0.363354	1.28641	5.81231	2.66977e-10	2.7031e-08	KIAA0391	NM_001256678
51181	0.363078	1.28617	4.79823	0.000250662	0.0106133	DCXR	NM_001195218
23404	0.363058	1.28615	5.94068	2.36008e-09	2.16417e-07	EXOSC2	NM_001282708
7538	0.362896	1.28601	4.57008	9.84923e-05	0.0045284	ZFP36	NM_003407
5775	0.362881	1.28599	4.21042	0.000100664	0.00461863	PTPN4	NM_002830
9585	0.362831	1.28595	4.97136	1.64815e-07	1.20207e-05	KIF20B	NM_001284259
22909	0.362612	1.28575	5.13263	6.34976e-06	0.000362691	FAN1	NM_001146094
79023	0.362529	1.28568	5.05462	1.49423e-05	0.000797027	NUP37	NM_024057
8638	0.362492	1.28565	7.14834	8.85691e-24	2.09134e-21	OASL	NM_001261825
6432	0.362032	1.28523	6.57869	1.61142e-15	2.45766e-13	SRSF7	NM_001031684
23017	0.361669	1.28491	4.77824	7.24254e-05	0.00341786	FAIM2	NM_012306
7873	0.361523	1.28478	6.65112	1.21886e-15	1.88503e-13	MANF	NM_006010
9459	0.361448	1.28472	5.69481	1.36533e-10	1.41821e-08	ARHGEF6	NM_004840
55629	0.36133	1.28461	5.2785	1.94871e-06	0.000121604	PNRC2	NM_017761
339175	0.36131	1.28459	5.06111	9.05653e-05	0.00419898	METTL2A	NM_001005372
8880	0.361259	1.28455	7.0663	1.06366e-18	1.95889e-16	FUBP1	NM_001303433
51474	0.361223	1.28451	7.25567	3.847e-29	1.20258e-26	LIMA1	NM_001113546
5217	0.361077	1.28438	7.47471	2.67414e-25	6.97442e-23	PFN2	NM_002628
79694	0.360637	1.28399	4.44372	1.62508e-05	0.000862298	MANEA	NM_024641
5411	0.360466	1.28384	5.41148	2.84506e-09	2.58204e-07	PNN	NM_002687
2869	0.360086	1.2835	5.40684	7.49112e-07	4.94535e-05	GRK5	NM_005308
29089	0.360035	1.28346	4.4074	0.000920112	0.03408	UBE2T	NM_014176
3977	0.359985	1.28341	5.43056	2.72009e-08	2.18783e-06	LIFR	NM_001127671
11222	0.359917	1.28335	6.19085	1.0471e-11	1.22856e-09	MRPL3	NM_007208
29110	0.359831	1.28328	4.8825	4.17165e-06	0.000245382	TBK1	NM_013254
80213	0.359827	1.28327	5.07121	2.58068e-05	0.00132317	TM2D3	NM_025141
1017	0.359478	1.28296	7.01214	6.92742e-18	1.2312e-15	CDK2	NM_001290230
3161	0.359455	1.28294	4.34747	0.000172258	0.00756736	HMMR	NM_001142556
8340	0.359241	1.28275	6.70051	4.46595e-11	4.88852e-09	HIST1H2BL	NM_003519
107	0.359147	1.28267	4.36279	0.000812947	0.0305387	ADCY1	NM_001281768
22852	0.358966	1.28251	4.16577	0.000325916	0.0135055	ANKRD26	NM_001256053
23743	0.358446	1.28204	5.85493	2.80699e-09	2.5545e-07	BHMT2	NM_001178005
79888	0.35789	1.28155	5.95352	3.61684e-09	3.24461e-07	LPCAT1	NM_024830
8970	0.357436	1.28115	7.35014	7.36514e-17	1.23905e-14	HIST1H2BJ	NM_021058
284098	0.357292	1.28102	4.27326	0.000600897	0.0232875	PIGW	NM_178517
84172	0.356412	1.28024	5.81442	3.57403e-09	3.20838e-07	POLR1B	NM_001137604
151246	0.356348	1.28018	4.06379	0.000749385	0.0283767	SGOL2	NM_001160033
3148	0.35618	1.28003	6.33551	1.57035e-10	1.62351e-08	HMGB2	NM_001130688
51434	0.355969	1.27984	6.15243	5.24047e-11	5.71741e-09	ANAPC7	NM_001137664
4488	0.355746	1.27965	5.53569	1.58885e-07	1.16203e-05	MSX2	NM_002449
166929	0.355286	1.27924	5.25231	2.61668e-08	2.1085e-06	SGMS2	NM_001136257
58486	0.354675	1.2787	5.81823	3.18256e-11	3.53343e-09	ZBED5	NM_001143667
5264	0.354641	1.27867	4.75795	5.12288e-05	0.00248132	PHYH	NM_001037537
79707	0.354541	1.27858	6.18537	8.69178e-11	9.27617e-09	NOL9	NM_024654
55652	0.354538	1.27858	4.48215	0.000493493	0.0195491	SLC48A1	NM_017842
115207	0.353487	1.27765	5.7355	1.95646e-09	1.80785e-07	KCTD12	NM_138444
22948	0.353336	1.27751	8.06147	2.0891e-40	9.05711e-38	CCT5	NM_012073
91664	0.353073	1.27728	3.90848	0.000539896	0.021203	ZNF845	NM_138374
4691	0.352943	1.27716	8.23709	8.79416e-43	4.09717e-40	NCL	NM_005381
23560	0.35278	1.27702	6.28043	6.28299e-12	7.51858e-10	GTPBP4	NM_012341
84135	0.352683	1.27693	4.42155	7.45356e-05	0.00350868	UTP15	NM_001284430
10808	0.352256	1.27656	6.52683	8.3706e-19	1.55021e-16	HSPH1	NM_001286503
54906	0.351897	1.27624	6.71183	7.05095e-18	1.25148e-15	FAM208B	NM_017782
128	0.351866	1.27621	7.89186	1.08742e-24	2.72824e-22	ADH5	NM_000671
9852	0.351787	1.27614	5.38886	4.4557e-07	3.02609e-05	EPM2AIP1	NM_014805
166815	0.351537	1.27592	4.22108	0.000242071	0.0102943	TIGD2	NM_145715
3988	0.35153	1.27591	7.09821	1.4268e-19	2.77451e-17	LIPA	NM_000235
27132	0.35123	1.27565	6.38241	2.24176e-10	2.28374e-08	CPNE7	NM_014427
8346	0.351123	1.27555	7.18243	3.79664e-14	5.22949e-12	HIST1H2BI	NM_003525
9131	0.351087	1.27552	5.53485	1.40149e-06	8.93105e-05	AIFM1	NM_001130846
8883	0.351001	1.27545	5.25635	1.29564e-07	9.57109e-06	NAE1	NM_001018159
55353	0.350891	1.27535	7.32125	8.81168e-22	1.91325e-19	LAPTM4B	NM_018407
65084	0.350751	1.27522	5.31343	3.8798e-07	2.66231e-05	TMEM135	NM_001168724
10260	0.350497	1.275	5.25909	1.89034e-08	1.55448e-06	DENND4A	NM_001144823
4668	0.349961	1.27453	4.72891	0.000458423	0.0183079	NAGA	NM_000262
64841	0.349959	1.27452	5.75022	1.87692e-09	1.73678e-07	GNPNAT1	NM_198066
9052	0.349733	1.27432	5.31698	7.38785e-06	0.000417835	GPRC5A	NM_003979
9187	0.349402	1.27403	4.44356	0.00042419	0.0171217	SLC24A1	NM_001254740
7411	0.349307	1.27395	5.29376	1.23043e-07	9.10973e-06	VBP1	NM_001303543
8165	0.348946	1.27363	5.21914	2.67258e-05	0.00136499	AKAP1	NM_001242902
8317	0.348883	1.27357	4.997	9.59429e-07	6.2557e-05	CDC7	NM_001134419
4976	0.348769	1.27347	5.78245	6.10171e-12	7.30825e-10	OPA1	NM_015560
51575	0.348768	1.27347	3.89787	0.000622866	0.0240473	ESF1	NM_001276380
253558	0.347729	1.27256	4.25785	0.000278331	0.0116912	LCLAT1	NM_001002257
10528	0.347695	1.27253	7.38274	2.95861e-21	6.29981e-19	NOP56	NM_006392
11161	0.347313	1.27219	6.10607	3.2138e-10	3.21941e-08	C14orf1	NM_007176
28998	0.346331	1.27132	5.0336	9.24908e-06	0.000514302	MRPL13	NM_014078
2648	0.345972	1.27101	5.56319	4.15296e-07	2.83797e-05	KAT2A	NM_021078
55239	0.345614	1.27069	6.04404	1.36066e-11	1.57825e-09	OGFOD1	NM_018233
51318	0.345507	1.2706	5.00301	9.48831e-06	0.000526497	MRPL35	NM_016622
345778	0.345047	1.27019	4.65471	1.20205e-05	0.000654107	MTX3	NM_001010891
3320	0.344834	1.27001	7.69343	4.58788e-27	1.33039e-24	HSP90AA1	NM_001017963
147657	0.344335	1.26957	4.20719	0.000280494	0.0117708	ZNF480	NM_001297624
4281	0.344132	1.26939	5.25416	6.31858e-07	4.21548e-05	MID1	NM_000381
11080	0.344083	1.26934	5.10246	7.68423e-07	5.0602e-05	DNAJB4	NM_007034
84928	0.343976	1.26925	5.26052	1.77223e-07	1.28618e-05	TMEM209	NM_001301163
3930	0.343674	1.26898	6.57049	5.26536e-16	8.38844e-14	LBR	NM_002296
64062	0.343172	1.26854	5.44103	1.18659e-08	9.99848e-07	RBM26	NM_001286631
10935	0.343056	1.26844	7.36786	3.74523e-26	1.02745e-23	PRDX3	NM_001302272
8355	0.342668	1.2681	7.32797	8.99659e-15	1.30298e-12	HIST1H3G	NM_003534
55055	0.34241	1.26787	4.93986	6.94265e-06	0.000394484	ZWILCH	NM_001287821
3037	0.342323	1.2678	6.0041	3.85931e-11	4.24557e-09	HAS2	NM_005328
8420	0.342191	1.26768	5.70342	1.1181e-05	0.000611441	SNHG3	NR_002909
4698	0.341946	1.26746	4.42709	0.000213372	0.0091933	NDUFA5	NM_001282419
64061	0.341564	1.26713	4.6529	0.000237774	0.0101324	TSPYL2	NM_022117
3009	0.341488	1.26706	8.5469	4.09336e-35	1.56889e-32	HIST1H1B	NM_005322
47	0.341286	1.26689	10.0601	6.015e-131	9.6996e-128	ACLY	NM_001096
7259	0.340987	1.26662	6.82221	4.30506e-16	6.88343e-14	TSPYL1	NM_003309
2135	0.340565	1.26625	5.07678	1.61215e-06	0.000101852	EXTL2	NM_001033025
64283	0.340216	1.26595	5.39014	1.64465e-07	1.20018e-05	ARHGEF28	NM_001080479
23195	0.340018	1.26577	6.60706	1.21595e-15	1.88274e-13	MDN1	NM_014611
221830	0.339846	1.26562	4.47171	0.000381597	0.0155785	TWISTNB	NM_001002926
7153	0.339628	1.26543	7.32967	1.14359e-22	2.58491e-20	TOP2A	NM_001067
23277	0.33957	1.26538	6.64551	2.57992e-12	3.16166e-10	CLUH	NM_015229
8891	0.338931	1.26482	4.94225	3.98569e-05	0.00197908	EIF2B3	NM_001166588
31	0.338732	1.26464	7.59691	2.21974e-28	6.73203e-26	ACACA	NM_000664
2218	0.338539	1.26448	5.04353	4.70159e-06	0.000274236	FKTN	NM_001079802
92399	0.338518	1.26446	5.01718	1.04365e-05	0.000575009	MRRF	NM_001173512
401010	0.338512	1.26445	5.14646	0.00010748	0.0049177	LOC401010	NR_002826
55706	0.337576	1.26363	5.87704	3.82369e-10	3.80729e-08	NDC1	NM_001168551
9493	0.337315	1.2634	5.17407	2.97979e-05	0.00150849	KIF23	NM_001281301
6738	0.337083	1.2632	5.29543	3.84066e-07	2.63819e-05	TROVE2	NM_001042369
10598	0.337053	1.26317	6.50837	5.29264e-12	6.39613e-10	AHSA1	NM_012111
7272	0.336934	1.26307	4.53733	5.92919e-05	0.00283756	TTK	NM_001166691
51203	0.336578	1.26276	6.12283	6.8908e-11	7.43208e-09	NUSAP1	NM_001129897
9394	0.33644	1.26264	5.07231	7.55471e-05	0.00354997	HS6ST1	NM_004807
27068	0.336398	1.2626	5.95117	5.02496e-08	3.88796e-06	PPA2	NM_001034191
5111	0.336102	1.26234	6.59845	3.18844e-14	4.41013e-12	PCNA	NM_002592
1837	0.335656	1.26195	4.64431	0.000378776	0.0154782	DTNA	NM_001128175
79850	0.334997	1.26137	5.75811	9.50415e-08	7.13245e-06	FAM57A	NM_024792
51611	0.334922	1.26131	5.1381	4.35759e-05	0.00214124	DPH5	NM_001077394
5793	0.334895	1.26129	6.12583	1.30427e-09	1.22925e-07	PTPRG	NM_002841
5464	0.334831	1.26123	6.20953	1.82858e-10	1.88167e-08	PPA1	NM_021129
404093	0.334604	1.26103	5.52784	4.88003e-06	0.000284018	CUEDC1	NM_001271875
84632	0.334481	1.26092	6.82317	5.94772e-15	8.74827e-13	AFAP1L2	NM_001001936
10105	0.334257	1.26073	7.03397	9.42036e-17	1.57479e-14	PPIF	NM_005729
341056	0.333469	1.26004	5.58234	1.78267e-06	0.000112142	LOC341056	NR_027288
84340	0.333458	1.26003	5.08726	5.00123e-06	0.00029056	GFM2	NM_001281302
116843	0.333336	1.25992	4.94752	1.46456e-05	0.000783093	SLC18B1	NM_052831
8607	0.333203	1.25981	6.42888	3.86501e-10	3.84553e-08	RUVBL1	NM_003707
50814	0.332836	1.25949	5.6958	7.31162e-07	4.83167e-05	NSDHL	NM_001129765
6790	0.332301	1.25902	5.70251	3.27343e-07	2.26621e-05	AURKA	NM_003600
169200	0.332181	1.25892	4.95071	0.000165401	0.00730497	TMEM64	NM_001008495
163131	0.332063	1.25881	4.05543	0.000672096	0.0257226	ZNF780B	NM_001005851
2967	0.331973	1.25873	5.47909	4.38004e-07	2.97776e-05	GTF2H3	NM_001271866
2184	0.331903	1.25867	5.0267	0.000282989	0.011868	FAH	NM_000137
23173	0.331565	1.25838	6.35979	8.92509e-13	1.12827e-10	METAP1	NM_015143
54505	0.331484	1.25831	5.26682	2.37307e-07	1.68344e-05	DHX29	NM_019030
23357	0.331292	1.25814	4.68328	0.000733001	0.0278515	ANGEL1	NM_015305
51155	0.330724	1.25764	6.61609	7.74348e-10	7.463e-08	HN1	NM_001002032
22845	0.330716	1.25764	5.11072	0.000175969	0.00770224	DOLK	NM_014908
8343	0.330708	1.25763	6.76558	7.49995e-11	8.04969e-09	HIST1H2BF	NM_003522
64979	0.330069	1.25707	4.94088	0.000118335	0.00537531	MRPL36	NM_032479
113251	0.329635	1.2567	5.46102	2.94895e-08	2.35899e-06	LARP4	NM_001170803
5611	0.329471	1.25655	6.85903	2.13936e-16	3.49245e-14	DNAJC3	NM_006260
4905	0.328978	1.25612	5.68935	1.91327e-08	1.57138e-06	NSF	NM_006178
51514	0.3287	1.25588	5.27693	6.6705e-06	0.000380027	DTL	NM_001286229
150864	0.328394	1.25561	4.48765	0.000172142	0.0075673	FAM117B	NM_173511
11201	0.327964	1.25524	4.24746	0.000533102	0.0209611	POLI	NM_007195
646214	0.327948	1.25523	4.5983	0.000498184	0.0197172	LOC646214	NR_027053
84908	0.327901	1.25519	4.96143	0.00010735	0.00491342	FAM136A	NM_032822
112840	0.327502	1.25484	4.16792	0.000956312	0.0351651	WDR89	NM_001008726
80020	0.32745	1.25479	5.39138	1.45195e-05	0.000776669	FOXRED2	NM_001102371
9321	0.327323	1.25468	5.34819	2.69712e-06	0.000164578	TRIP11	NM_004239
79590	0.326834	1.25426	5.91798	7.55261e-07	4.97849e-05	MRPL24	NM_024540
408	0.326771	1.2542	6.19041	4.57965e-09	4.05063e-07	ARRB1	NM_004041
81892	0.326658	1.25411	5.54582	2.18637e-05	0.00113553	SLIRP	NM_001267863
4001	0.3266	1.25405	6.39083	5.38294e-09	4.71071e-07	LMNB1	NM_001198557
51663	0.32655	1.25401	6.89702	1.08041e-19	2.11963e-17	ZFR	NM_016107
55083	0.326535	1.254	6.96107	8.77685e-17	1.46907e-14	KIF26B	NM_018012
1891	0.326128	1.25364	5.74806	1.55331e-06	9.82751e-05	ECH1	NM_001398
902	0.326074	1.2536	4.79291	2.3325e-05	0.00120386	CCNH	NM_001199189
79691	0.326069	1.25359	4.99178	0.000150398	0.00668476	QTRTD1	NM_001256835
84365	0.326017	1.25355	4.73586	5.46881e-05	0.00263153	NIFK	NM_032390
26007	0.325645	1.25322	4.91415	0.00013033	0.00585577	DAK	NM_015533
9128	0.325615	1.2532	6.49357	5.68827e-12	6.82542e-10	PRPF4	NM_001244926
51582	0.325373	1.25299	7.18629	8.05014e-20	1.59114e-17	AZIN1	NM_001301668
991	0.325176	1.25282	6.5776	2.38446e-09	2.1835e-07	CDC20	NM_001255
55589	0.324815	1.2525	5.16641	1.44399e-05	0.000772722	BMP2K	NM_017593
6307	0.324655	1.25237	7.89574	5.27849e-28	1.58271e-25	MSMO1	NM_001017369
51692	0.324531	1.25226	6.18077	5.53555e-12	6.66637e-10	CPSF3	NM_016207
25972	0.324477	1.25221	5.11211	1.14958e-05	0.000627359	UNC50	NM_014044
8061	0.324344	1.25209	6.02083	1.63072e-07	1.19133e-05	FOSL1	NM_001300844
3832	0.323891	1.2517	5.25956	4.05953e-07	2.77556e-05	KIF11	NM_004523
23567	0.323878	1.25169	4.61045	0.000544976	0.0213708	ZNF346	NM_012279
64848	0.323768	1.25159	4.58356	0.000166655	0.00735429	YTHDC2	NM_022828
135293	0.323727	1.25156	4.74986	0.000123923	0.00560026	PM20D2	NM_001010853
5828	0.323483	1.25135	5.08896	3.20939e-05	0.0016173	PEX2	NM_000318
5993	0.32327	1.25116	6.69258	1.25359e-13	1.66261e-11	RFX5	NM_000449
51263	0.323246	1.25114	6.0226	3.32258e-09	2.99486e-07	MRPL30	NM_016503
1528	0.322931	1.25087	5.9967	9.02638e-08	6.80092e-06	CYB5A	NM_001190807
23517	0.322702	1.25067	5.96681	4.73402e-10	4.66899e-08	SKIV2L2	NM_015360
25927	0.322543	1.25053	5.69483	1.9493e-07	1.40085e-05	CNRIP1	NM_001111101
286410	0.322427	1.25043	4.63888	3.97781e-05	0.00197591	ATP11C	NM_001010986
133686	0.322419	1.25043	5.11046	9.10766e-06	0.000507477	NADK2	NM_001085411
10283	0.322393	1.2504	4.54668	9.8318e-05	0.00452196	CWC27	NM_001297644
7373	0.322221	1.25025	8.44996	2.63463e-39	1.11303e-36	COL14A1	NM_021110
9782	0.322133	1.25018	8.07453	1.46254e-39	6.23845e-37	MATR3	NM_001194954
64854	0.321971	1.25004	4.84909	6.25261e-05	0.00298048	USP46	NM_001134223
5096	0.321814	1.2499	6.24624	1.19083e-09	1.12877e-07	PCCB	NM_000532
1737	0.321414	1.24955	6.12525	2.80501e-10	2.83569e-08	DLAT	NM_001931
85476	0.321338	1.24949	5.74488	6.99408e-09	6.01711e-07	GFM1	NM_024996
51478	0.321309	1.24946	4.87619	0.000518082	0.0204572	HSD17B7	NM_001304512
7295	0.320825	1.24904	7.76271	4.92002e-28	1.47858e-25	TXN	NM_001244938
114876	0.320682	1.24892	5.52396	1.07311e-06	6.96257e-05	OSBPL1A	NM_001242508
84296	0.319828	1.24818	5.01526	8.9583e-05	0.00416073	GINS4	NM_032336
63967	0.319629	1.24801	4.72544	0.000466338	0.0185679	CLSPN	NM_001190481
4122	0.319459	1.24786	4.9905	8.16437e-05	0.00381342	MAN2A2	NM_006122
7716	0.319321	1.24774	5.80069	3.5112e-08	2.78217e-06	VEZF1	NM_007146
57508	0.319231	1.24767	4.69357	0.000730224	0.0277545	INTS2	NM_020748
10946	0.319017	1.24748	6.06032	1.39797e-08	1.16407e-06	SF3A3	NM_006802
5037	0.318762	1.24726	7.51839	1.26659e-19	2.47389e-17	PEBP1	NM_002567
25940	0.318678	1.24719	5.83231	3.5683e-08	2.82537e-06	FAM98A	NM_001304538
116151	0.318421	1.24696	5.60685	2.28424e-07	1.62349e-05	FAM210B	NM_080821
7019	0.318361	1.24691	5.76365	5.71566e-09	4.98538e-07	TFAM	NM_001270782
79066	0.317492	1.24616	5.5854	1.31235e-06	8.3873e-05	METTL16	NM_024086
9875	0.317434	1.24611	6.43523	8.14015e-11	8.7015e-09	URB1	NM_014825
54468	0.317122	1.24584	4.33074	0.000544534	0.0213598	MIOS	NM_019005
51135	0.31712	1.24584	4.384	0.000600829	0.0232875	IRAK4	NM_001114182
10791	0.316685	1.24547	5.1078	0.000399896	0.0162253	VAMP5	NM_006634
10020	0.316615	1.2454	5.92071	2.73006e-08	2.19451e-06	GNE	NM_001128227
10606	0.31609	1.24495	7.29069	1.82944e-20	3.7447e-18	PAICS	NM_001079524
27292	0.316024	1.2449	5.14551	0.000262071	0.0110574	DIMT1	NM_014473
51377	0.315978	1.24486	4.54918	0.000199069	0.0086305	UCHL5	NM_001199261
10208	0.31595	1.24483	4.30991	0.000640714	0.0246284	USPL1	NM_005800
51154	0.315263	1.24424	6.24528	1.57136e-08	1.30026e-06	MRTO4	NM_016183
4781	0.315103	1.2441	4.91114	2.27143e-05	0.00117555	NFIB	NM_001190737
57486	0.315003	1.24401	5.08439	0.00017125	0.00753559	NLN	NM_020726
23107	0.314998	1.24401	7.22641	1.64371e-16	2.7067e-14	MRPS27	NM_001286748
444	0.314956	1.24397	9.25031	6.01602e-72	4.97188e-69	ASPH	NM_001164750
11319	0.314904	1.24393	4.91106	0.000119611	0.00542766	ECD	NM_001135752
51491	0.314754	1.2438	5.07528	0.000167098	0.00737004	NOP16	NM_001256539
3018	0.314451	1.24354	6.63787	3.99375e-08	3.14155e-06	HIST1H2BB	NM_021062
908	0.314102	1.24324	7.32859	2.37585e-20	4.83323e-18	CCT6A	NM_001009186
51287	0.313519	1.24274	6.01613	2.37708e-07	1.68537e-05	COA4	NM_016565
2052	0.313359	1.2426	7.08101	1.28221e-12	1.5995e-10	EPHX1	NM_000120
3910	0.31233	1.24171	6.8823	1.98961e-17	3.45529e-15	LAMA4	NM_001105206
891	0.312224	1.24162	6.83538	1.59023e-11	1.82849e-09	CCNB1	NM_031966
27148	0.311795	1.24125	4.75788	0.00051812	0.0204572	STK36	NM_001243313
728554	0.311437	1.24094	5.01944	0.000844779	0.0315909	LOC728554	NR_003615
26263	0.3112	1.24074	5.18147	0.000215415	0.00927225	FBXO22	NM_012170
54976	0.311165	1.24071	6.05061	2.23998e-07	1.59587e-05	C20orf27	NM_001039140
2109	0.31054	1.24017	7.15401	1.85683e-13	2.43339e-11	ETFB	NM_001014763
2152	0.310505	1.24014	6.47005	3.03739e-12	3.7154e-10	F3	NM_001178096
990	0.310344	1.24	6.17186	1.53428e-09	1.43377e-07	CDC6	NM_001254
8356	0.310096	1.23979	6.50584	6.43761e-08	4.93191e-06	HIST1H3J	NM_003535
56983	0.309876	1.2396	5.12708	1.29052e-05	0.000698223	POGLUT1	NM_152305
64328	0.309603	1.23937	5.78671	1.97515e-09	1.82385e-07	XPO4	NM_022459
23170	0.309515	1.23929	6.10752	2.88762e-07	2.0192e-05	TTLL12	NM_015140
84898	0.309463	1.23925	6.80906	1.83811e-14	2.61349e-12	PLXDC2	NM_001282736
10198	0.309423	1.23921	4.45373	0.000216253	0.00930227	MPHOSPH9	NM_022782
27101	0.309387	1.23918	5.61132	4.66325e-07	3.16055e-05	CACYBP	NM_001007214
1662	0.309251	1.23906	4.49823	0.000556853	0.0217913	DDX10	NM_004398
100462981	0.309009	1.23886	8.93223	2.65008e-15	3.99113e-13	MTRNR2L2	NM_001190470
10057	0.308948	1.2388	5.31526	9.08057e-06	0.000506209	ABCC5	NM_001023587
890	0.308619	1.23852	5.45544	9.76965e-07	6.36064e-05	CCNA2	NM_001237
3156	0.308609	1.23851	7.8451	6.18199e-29	1.91439e-26	HMGCR	NM_000859
57045	0.308235	1.23819	6.19426	2.21645e-11	2.49644e-09	TWSG1	NM_020648
80218	0.307902	1.23791	7.50582	2.22842e-24	5.49748e-22	NAA50	NM_025146
55276	0.307837	1.23785	4.83931	0.000156137	0.0069166	PGM2	NM_018290
51138	0.307559	1.23761	5.50657	8.57848e-06	0.00048004	COPS4	NM_001258006
54621	0.307548	1.2376	5.69521	1.28079e-06	8.19746e-05	VSIG10	NM_019086
60559	0.307321	1.23741	7.06589	3.3844e-17	5.79689e-15	SPCS3	NM_021928
25913	0.306791	1.23695	4.45278	0.000348854	0.0143525	POT1	NM_001042594
51520	0.306479	1.23669	7.36338	1.00944e-18	1.86423e-16	LARS	NM_020117
8869	0.306462	1.23667	6.15085	1.98221e-09	1.82909e-07	ST3GAL5	NM_001042437
64983	0.30627	1.23651	5.55867	5.51667e-06	0.00031803	MRPL32	NM_031903
6342	0.306243	1.23648	6.14381	7.14796e-08	5.43518e-06	SCP2	NM_001007098
6603	0.306112	1.23637	7.28252	4.85522e-14	6.63231e-12	SMARCD2	NM_001098426
50862	0.306002	1.23628	4.51912	0.000771461	0.0291376	RNF141	NM_016422
60558	0.305906	1.23619	4.82968	6.59935e-05	0.00313446	GUF1	NM_021927
10615	0.305623	1.23595	5.52461	3.157e-06	0.000189923	SPAG5	NM_006461
1796	0.305472	1.23582	6.25307	3.09844e-07	2.15522e-05	DOK1	NM_001197260
83743	0.305242	1.23563	6.52666	3.13846e-08	2.50301e-06	GRWD1	NM_031485
5422	0.30522	1.23561	5.53572	1.86462e-06	0.000116774	POLA1	NM_016937
57157	0.305121	1.23552	5.09501	5.54889e-06	0.000319709	PHTF2	NM_001127357
3075	0.304652	1.23512	6.53404	6.47252e-15	9.49904e-13	CFH	NM_000186
10980	0.30464	1.23511	6.4141	2.61035e-08	2.10468e-06	COPS6	NM_006833
58191	0.303992	1.23456	4.8537	0.000459997	0.0183479	CXCL16	NM_001100812
4683	0.303183	1.23386	6.14763	6.80109e-10	6.61258e-08	NBN	NM_001024688
157285	0.302236	1.23305	5.32603	3.97209e-05	0.00197381	SGK223	NM_001080826
6717	0.302198	1.23302	5.63081	0.000112978	0.00514965	SRI	NM_001256891
25885	0.302112	1.23295	6.46965	3.18633e-10	3.19431e-08	POLR1A	NM_015425
10613	0.302018	1.23287	6.50638	1.8967e-10	1.94571e-08	ERLIN1	NM_001100626
373156	0.301601	1.23251	5.78501	2.06998e-06	0.000128868	GSTK1	NM_001143679
9397	0.30153	1.23245	4.84478	0.000286901	0.0120206	NMT2	NM_004808
22978	0.301467	1.2324	6.41315	1.96851e-10	2.01468e-08	NT5C2	NM_001134373
85465	0.301412	1.23235	5.67675	3.75732e-08	2.9697e-06	EPT1	NM_033505
10146	0.301353	1.2323	7.91017	8.53676e-27	2.42757e-24	G3BP1	NM_005754
23137	0.301263	1.23222	5.31856	4.48739e-06	0.000262553	SMC5	NM_015110
79642	0.300497	1.23157	5.56598	1.88708e-05	0.000991771	ARSJ	NM_024590
55341	0.300163	1.23128	5.98802	6.55557e-08	5.01357e-06	LSG1	NM_018385
9147	0.299931	1.23109	4.6975	8.25689e-05	0.00385527	NEMF	NM_001301732
27347	0.299687	1.23088	5.36183	1.34228e-05	0.000724152	STK39	NM_013233
6948	0.2992	1.23046	5.64962	3.52115e-06	0.000210015	TCN2	NM_000355
79646	0.298947	1.23025	5.60514	9.03217e-08	6.80141e-06	PANK3	NM_024594
4709	0.298904	1.23021	4.88157	0.000390031	0.0158689	NDUFB3	NM_001257102
200916	0.298878	1.23019	6.61262	5.41153e-11	5.89917e-09	RPL22L1	NM_001099645
84085	0.298859	1.23017	4.83669	5.71849e-05	0.00274567	FBXO30	NM_032145
54537	0.298704	1.23004	4.64523	0.000172496	0.00757531	FAM35A	NM_019054
54982	0.29866	1.23	5.328	6.05485e-05	0.00289142	CLN6	NM_017882
54816	0.297759	1.22923	4.57696	0.000449638	0.0180115	ZNF280D	NM_001002843
317762	0.297118	1.22869	5.19386	0.000339839	0.0140297	CCDC85C	NM_001144995
4711	0.297096	1.22867	5.76769	1.00093e-06	6.51027e-05	NDUFB5	NM_001199957
22929	0.29708	1.22865	5.66417	3.62469e-06	0.000215801	SEPHS1	NM_001195602
51202	0.296797	1.22841	6.15511	6.19527e-09	5.37535e-07	DDX47	NM_016355
144108	0.296411	1.22809	5.04406	3.19481e-05	0.00161118	SPTY2D1	NM_194285
90871	0.296135	1.22785	6.15238	4.70785e-07	3.18751e-05	TMEM261	NM_033428
5468	0.295854	1.22761	6.41266	6.83075e-10	6.63166e-08	PPARG	NM_005037
23169	0.295507	1.22732	4.92748	0.00010212	0.00468215	SLC35D1	NM_015139
51495	0.295478	1.22729	7.16549	3.04245e-16	4.94231e-14	HACD3	NM_016395
1349	0.295445	1.22726	6.31124	3.41695e-09	3.07573e-07	COX7B	NM_001866
6935	0.295378	1.22721	6.53179	1.02589e-13	1.37163e-11	ZEB1	NM_001128128
55632	0.295319	1.22716	4.31689	0.000948781	0.034946	G2E3	NM_017769
79828	0.295162	1.22702	4.59013	0.000474036	0.0188404	METTL8	NM_024770
30849	0.295043	1.22692	5.9162	2.179e-07	1.5541e-05	PIK3R4	NM_014602
50628	0.294967	1.22686	6.43725	2.39617e-08	1.93908e-06	GEMIN4	NM_015721
3945	0.294207	1.22621	8.99209	3.53788e-54	2.12643e-51	LDHB	NM_001174097
5874	0.294061	1.22609	7.49543	9.08647e-26	2.44209e-23	RAB27B	NM_004163
51280	0.294027	1.22606	6.25564	2.71392e-09	2.47834e-07	GOLM1	NM_001099268
7517	0.293865	1.22592	5.82775	3.1298e-05	0.0015802	XRCC3	NM_001100118
4697	0.293817	1.22588	5.90313	5.3234e-06	0.000307924	NDUFA4	NM_002489
148789	0.2938	1.22586	5.10874	0.000307542	0.0128326	B3GALNT2	NM_001277155
8895	0.293794	1.22586	6.03942	4.54286e-09	4.02078e-07	CPNE3	NM_003909
203547	0.293389	1.22552	6.25117	5.61388e-10	5.4987e-08	VMA21	NM_001017980
9414	0.293345	1.22548	5.37144	2.08252e-05	0.00108585	TJP2	NM_001170414
81034	0.293264	1.22541	5.13668	3.83671e-05	0.00191084	SLC25A32	NM_030780
8872	0.293245	1.22539	6.24346	1.54212e-09	1.44007e-07	CDC123	NM_006023
56994	0.29317	1.22533	5.0558	0.000578208	0.0225403	CHPT1	NM_020244
55347	0.29294	1.22513	5.04571	0.000128295	0.0057722	ABHD10	NM_001272069
5833	0.292781	1.225	6.70339	7.6524e-10	7.38599e-08	PCYT2	NM_001184917
623	0.292645	1.22488	5.96543	1.82083e-06	0.000114217	BDKRB1	NM_000710
401397	0.292512	1.22477	5.05959	5.42797e-05	0.00261377	LINC00998	NR_015442
84128	0.29193	1.22428	6.03976	1.23823e-08	1.03825e-06	WDR75	NM_001303096
1969	0.291518	1.22393	5.96376	1.4284e-06	9.0894e-05	EPHA2	NM_004431
9779	0.290959	1.22345	6.38148	1.98566e-09	1.83099e-07	TBC1D5	NM_001134380
100507246	0.290789	1.22331	7.95242	5.22688e-24	1.24757e-21	SNHG16	NR_038108
2739	0.290771	1.22329	6.88799	9.46308e-15	1.36606e-12	GLO1	NM_006708
6723	0.29046	1.22303	6.03087	4.738e-07	3.20465e-05	SRM	NM_003132
28977	0.290316	1.22291	5.59477	6.03409e-07	4.03791e-05	MRPL42	NM_014050
5980	0.290056	1.22269	6.0663	5.10636e-09	4.48056e-07	REV3L	NM_001286431
6575	0.289898	1.22255	4.88965	0.000490525	0.0194373	SLC20A2	NM_001257180
9318	0.289861	1.22252	5.88171	4.43973e-07	3.01679e-05	COPS2	NM_001143887
4927	0.289772	1.22245	5.67416	2.24885e-06	0.000139216	NUP88	NM_002532
11198	0.289711	1.2224	7.00496	1.92873e-16	3.1603e-14	SUPT16H	NM_007192
7846	0.289504	1.22222	8.85434	1.6351e-39	6.95209e-37	TUBA1A	NM_001270399
2079	0.289211	1.22197	6.42496	4.33872e-08	3.39273e-06	ERH	NM_004450
834	0.289188	1.22195	5.52149	7.19876e-07	4.76662e-05	CASP1	NM_001223
166378	0.289028	1.22182	4.91498	0.000221472	0.00951131	SPATA5	NM_145207
8502	0.288779	1.22161	5.66201	1.44429e-06	9.18171e-05	PKP4	NM_001005476
6356	0.288547	1.22141	7.01359	3.55058e-15	5.30502e-13	CCL11	NM_002986
8802	0.288348	1.22124	6.09249	1.96618e-07	1.41145e-05	SUCLG1	NM_003849
23180	0.287938	1.22089	6.5692	7.66311e-10	7.39092e-08	RFTN1	NM_015150
6591	0.287045	1.22014	5.70529	3.05359e-06	0.000184289	SNAI2	NM_003068
80777	0.28685	1.21997	7.72056	1.02321e-15	1.59739e-13	CYB5B	NM_030579
7419	0.286744	1.21988	5.80836	9.11099e-06	0.000507477	VDAC3	NM_001135694
4013	0.286705	1.21985	6.29889	2.53061e-07	1.78752e-05	VWA5A	NM_001130142
7132	0.286632	1.21979	9.02983	2.3145e-42	1.06267e-39	TNFRSF1A	NM_001065
51650	0.286614	1.21977	5.03114	0.000462271	0.0184226	MRPS33	NM_016071
84912	0.286448	1.21963	5.28351	0.000272991	0.0114887	SLC35B4	NM_032826
3667	0.286141	1.21937	7.46103	3.82069e-19	7.2173e-17	IRS1	NM_005544
2512	0.285929	1.21919	12.6567	1.98929e-68	1.53828e-65	FTL	NM_000146
10497	0.285822	1.2191	5.84712	1.0082e-06	6.5523e-05	UNC13B	NM_006377
79657	0.285758	1.21905	4.46187	0.000575424	0.0224526	RPAP3	NM_001146075
51075	0.285203	1.21858	5.56914	2.1338e-05	0.00111084	TMX2	NM_001144012
51567	0.285192	1.21857	4.82967	0.000236083	0.0100669	TDP2	NM_016614
4147	0.284964	1.21838	7.01107	7.81486e-14	1.0523e-11	MATN2	NM_002380
89795	0.284828	1.21827	5.25428	1.37117e-05	0.000737935	NAV3	NM_001024383
8520	0.284827	1.21826	5.54046	6.43319e-07	4.28978e-05	HAT1	NM_001033085
79877	0.28479	1.21823	5.62393	7.85266e-05	0.00367952	DCAKD	NM_001128631
60314	0.284617	1.21809	5.78266	5.17774e-05	0.00250514	C12orf10	NM_021640
55028	0.284362	1.21787	4.82478	0.000232363	0.00993064	C17orf80	NM_001100621
50999	0.284249	1.21778	6.45667	1.80303e-11	2.05886e-09	TMED5	NM_001167830
23658	0.284239	1.21777	5.0671	0.00059904	0.0232291	LSM5	NM_001130710
25842	0.284177	1.21772	4.75511	0.000427611	0.0172388	ASF1A	NM_014034
134218	0.284045	1.2176	5.47132	2.32778e-06	0.000143766	DNAJC21	NM_001012339
90957	0.283787	1.21739	4.96746	9.06507e-05	0.00419999	DHX57	NM_198963
60488	0.283739	1.21735	5.53892	4.98338e-06	0.00028965	MRPS35	NM_001190864
286148	0.283738	1.21734	5.15755	4.27451e-05	0.00210365	DPY19L4	NM_181787
51372	0.283727	1.21734	5.13298	0.000783457	0.02954	TMA7	NM_015933
26123	0.283678	1.21729	5.43611	3.68728e-05	0.00183939	TCTN3	NM_001143973
10969	0.283025	1.21674	6.08034	1.21849e-06	7.82809e-05	EBNA1BP2	NM_001159936
64834	0.282976	1.2167	6.67309	1.68003e-08	1.38758e-06	ELOVL1	NM_001256399
11160	0.28256	1.21635	6.45741	6.90227e-08	5.25743e-06	ERLIN2	NM_001003790
54700	0.282239	1.21608	5.46593	2.388e-05	0.00123154	RRN3	NM_001301064
2806	0.282238	1.21608	6.98412	7.15063e-11	7.69976e-09	GOT2	NM_001286220
699	0.28213	1.21599	5.4614	1.00863e-05	0.000557338	BUB1	NM_001278616
11311	0.282036	1.21591	5.33971	1.36871e-05	0.000736912	VPS45	NM_001279353
10419	0.281997	1.21588	6.61857	1.18714e-08	9.99848e-07	PRMT5	NM_001039619
157313	0.281789	1.2157	4.7993	0.000699848	0.0267151	CDCA2	NM_152562
201626	0.281746	1.21567	5.19901	0.000136354	0.00610984	PDE12	NM_177966
85363	0.281332	1.21532	6.06933	5.30384e-09	4.64456e-07	TRIM5	NM_033034
1287	0.281169	1.21518	6.08764	2.079e-07	1.48759e-05	COL4A5	NM_000495
25875	0.281113	1.21513	5.5741	3.57105e-05	0.00178796	LETMD1	NM_001024668
2194	0.280831	1.21489	9.88907	3.33847e-49	1.7945e-46	FASN	NM_004104
3326	0.280723	1.2148	10.0491	1.46332e-95	1.66807e-92	HSP90AB1	NM_001271969
55081	0.280537	1.21465	4.83588	0.000300598	0.0125626	IFT57	NM_018010
51232	0.280493	1.21461	6.52241	1.53616e-10	1.59066e-08	CRIM1	NM_016441
9533	0.280107	1.21428	5.4882	0.000222923	0.00955811	POLR1C	NM_004875
54465	0.279598	1.21386	4.45644	0.000938846	0.0346577	ETAA1	NM_019002
5567	0.279083	1.21342	4.56025	0.000588543	0.0228825	PRKACB	NM_001242857
8031	0.279063	1.21341	7.66376	8.10769e-22	1.76911e-19	NCOA4	NM_001145260
23398	0.27891	1.21328	4.80079	0.000450214	0.0180247	PPWD1	NM_001278926
26156	0.278846	1.21322	7.30808	6.05779e-17	1.02171e-14	RSL1D1	NM_015659
1075	0.278846	1.21322	7.1898	8.88432e-11	9.47401e-09	CTSC	NM_001114173
26225	0.278752	1.21314	5.02044	0.000803184	0.0301977	ARL5A	NM_001037174
79053	0.278137	1.21263	5.10292	0.000483446	0.019174	ALG8	NM_001007027
55320	0.278053	1.21256	5.37907	3.68303e-06	0.00021888	MIS18BP1	NM_018353
2189	0.27796	1.21248	5.82801	3.99236e-05	0.00198165	FANCG	NM_004629
55624	0.277628	1.2122	6.17237	7.58341e-07	4.9963e-05	POMGNT1	NM_001243766
130507	0.277561	1.21214	5.23976	1.30365e-05	0.000705038	UBR3	NM_172070
55326	0.277002	1.21167	5.59871	2.44287e-05	0.00125787	AGPAT5	NM_018361
5134	0.276949	1.21163	6.0511	2.16918e-06	0.000134726	PDCD2	NM_001199461
5425	0.276825	1.21153	7.73123	9.04851e-15	1.30907e-12	POLD2	NM_001127218
39	0.276646	1.21138	7.53745	1.42716e-15	2.19435e-13	ACAT2	NM_001303253
10168	0.27612	1.21093	4.64756	0.000695603	0.0265838	ZNF197	NM_001024855
332	0.27582	1.21068	6.40688	4.74931e-07	3.21065e-05	BIRC5	NM_001012270
1665	0.27564	1.21053	7.52406	1.0952e-19	2.14545e-17	DHX15	NM_001358
5586	0.27547	1.21039	6.14416	1.52105e-09	1.42242e-07	PKN2	NM_006256
38	0.275215	1.21017	6.0275	3.14819e-06	0.000189566	ACAT1	NM_000019
10069	0.275182	1.21015	4.80419	0.000937798	0.0346287	RWDD2B	NM_016940
54931	0.27484	1.20986	4.58441	0.000991528	0.0363589	TRMT10C	NM_017819
4644	0.274679	1.20973	5.57335	1.14019e-06	7.3776e-05	MYO5A	NM_000259
8935	0.274574	1.20964	4.68355	0.000721536	0.0274637	SKAP2	NM_001303468
65260	0.274308	1.20941	5.34433	0.000118158	0.00537096	COA7	NM_023077
9141	0.274189	1.20931	5.4008	0.000313865	0.0130552	PDCD5	NM_004708
55852	0.273378	1.20863	5.88234	7.43579e-06	0.000420187	TEX2	NM_001288732
51118	0.273173	1.20846	5.59054	2.32467e-05	0.00120075	UTP11L	NM_016037
10857	0.27317	1.20846	7.00173	8.76116e-13	1.10967e-10	PGRMC1	NM_001282621
4172	0.273056	1.20837	8.00803	3.29103e-20	6.63375e-18	MCM3	NM_001270472
9194	0.273014	1.20833	4.96815	7.4311e-05	0.00349935	SLC16A7	NM_001270622
5245	0.272492	1.20789	7.36672	3.30887e-12	4.02885e-10	PHB	NM_001281496
5937	0.272371	1.20779	6.18306	4.90237e-09	4.31299e-07	RBMS1	NM_002897
9761	0.272368	1.20779	8.1747	3.83446e-25	9.92235e-23	MLEC	NM_001303627
515	0.272243	1.20768	6.82277	1.7731e-12	2.1953e-10	ATP5F1	NM_001688
90459	0.272147	1.2076	5.27958	0.000195042	0.008467	ERI1	NM_153332
10576	0.272079	1.20755	7.63481	4.73337e-16	7.55912e-14	CCT2	NM_001198842
79954	0.271916	1.20741	5.17678	8.40884e-05	0.00392483	NOL10	NM_001261392
7705	0.271842	1.20735	5.9496	2.87365e-08	2.30294e-06	ZNF146	NM_001099638
9604	0.271797	1.20731	4.87567	0.000468766	0.018659	RNF14	NM_001201365
4700	0.271671	1.20721	5.4772	7.97269e-05	0.0037318	NDUFA6	NM_002490
729082	0.271104	1.20673	5.06845	0.000219298	0.00942135	OIP5-AS1	NR_026757
9917	0.271055	1.20669	6.0518	4.03936e-07	2.76606e-05	FAM20B	NM_014864
23595	0.270925	1.20658	4.98206	8.57867e-05	0.00399845	ORC3	NM_001197259
4597	0.270581	1.20629	7.83166	9.18646e-15	1.32757e-12	MVD	NM_002461
100130872	0.270418	1.20616	5.95875	7.69092e-06	0.000433123	LOC100130872	NR_024569
23165	0.270352	1.2061	7.33906	3.57417e-15	5.33424e-13	NUP205	NM_015135
79770	0.270271	1.20603	5.96927	5.84561e-06	0.000335489	TXNDC15	NM_024715
10813	0.270124	1.20591	5.039	0.000928112	0.0343382	UTP14A	NM_001166221
9673	0.270013	1.20582	5.29457	0.00061008	0.0236088	SLC25A44	NM_001135672
4957	0.270001	1.20581	5.99931	4.4786e-06	0.000262154	ODF2	NM_001242352
83695	0.269946	1.20576	5.0499	0.000427002	0.0172247	RHNO1	NM_001252499
1643	0.26985	1.20568	6.00627	9.28973e-06	0.000516128	DDB2	NM_000107
80018	0.269681	1.20554	5.40399	0.000142989	0.00637906	NAA25	NM_024953
55723	0.26948	1.20537	5.72125	5.67199e-05	0.00272532	ASF1B	NM_018154
5824	0.269479	1.20537	6.25029	1.46182e-07	1.07223e-05	PEX19	NM_001131039
55787	0.269325	1.20524	4.86553	0.000311938	0.0129873	TXLNG	NM_001168683
9055	0.269244	1.20518	6.23925	4.11481e-08	3.2291e-06	PRC1	NM_001267580
2273	0.269195	1.20513	7.14302	1.6942e-13	2.23354e-11	FHL1	NM_001159699
10195	0.269178	1.20512	5.94587	6.94513e-06	0.000394484	ALG3	NM_001006940
900	0.269106	1.20506	7.71615	1.36534e-21	2.95483e-19	CCNG1	NM_004060
10153	0.268989	1.20496	5.74259	6.6955e-07	4.45571e-05	CEBPZ	NM_005760
8050	0.268851	1.20485	5.811	1.40583e-06	8.95441e-05	PDHX	NM_001135024
10694	0.26847	1.20453	6.89853	2.59333e-13	3.37185e-11	CCT8	NM_001282907
50808	0.268381	1.20446	6.05214	1.59349e-07	1.16477e-05	AK3	NM_001199852
6595	0.268179	1.20429	5.73563	1.26127e-06	8.08031e-05	SMARCA2	NM_001289396
23175	0.268085	1.20421	7.76121	3.61459e-21	7.6719e-19	LPIN1	NM_001261427
58477	0.268078	1.2042	6.8828	1.28139e-10	1.33838e-08	SRPRB	NM_021203
2936	0.267623	1.20382	7.06345	2.48942e-11	2.79201e-09	GSR	NM_000637
5311	0.26739	1.20363	5.39825	3.20789e-05	0.00161716	PKD2	NM_000297
55149	0.267187	1.20346	5.09253	0.000206099	0.00890025	MTPAP	NM_018109
23536	0.267012	1.20331	5.07308	0.000637361	0.0245281	ADAT1	NM_012091
5226	0.266772	1.20311	8.28023	2.62561e-20	5.32493e-18	PGD	NM_001304451
128240	0.266119	1.20257	6.0368	1.10093e-05	0.000603553	APOA1BP	NM_144772
78988	0.266035	1.2025	5.71021	0.000345473	0.01424	MRPL57	NM_024026
10144	0.265159	1.20177	5.66575	3.87457e-06	0.000229541	FAM13A	NM_001015045
11218	0.264769	1.20144	5.50786	2.03471e-05	0.0010626	DDX20	NM_007204
23438	0.264636	1.20133	5.33245	0.000327953	0.0135771	HARS2	NM_001278731
6196	0.26439	1.20113	6.33844	1.99564e-07	1.42949e-05	RPS6KA2	NM_001006932
6428	0.264261	1.20102	7.58423	3.33989e-16	5.40557e-14	SRSF3	NM_003017
51388	0.264213	1.20098	5.64691	0.000223171	0.00956339	NIP7	NM_001199434
201931	0.263939	1.20075	4.91826	0.000779127	0.0293851	TMEM192	NM_001100389
1374	0.263884	1.20071	6.65781	4.93352e-09	4.33462e-07	CPT1A	NM_001031847
55161	0.263729	1.20058	6.24749	9.70369e-09	8.2357e-07	TMEM33	NM_018126
2817	0.263527	1.20041	8.03654	3.55041e-16	5.72527e-14	GPC1	NM_002081
10412	0.263244	1.20017	5.48137	0.000160146	0.00708235	NSA2	NM_001271665
81831	0.263112	1.20006	5.83446	2.85331e-06	0.000173309	NETO2	NM_001201477
672	0.262588	1.19963	5.33833	2.88202e-05	0.00146292	BRCA1	NM_007294
10554	0.262158	1.19927	5.45734	0.000427407	0.0172358	AGPAT1	NM_006411
6925	0.261828	1.199	5.6084	2.58839e-06	0.000158455	TCF4	NM_001083962
55660	0.260372	1.19779	6.77761	9.58806e-11	1.01916e-08	PRPF40A	NM_017892
51096	0.260343	1.19776	5.33743	0.00029155	0.0121999	UTP18	NM_016001
11212	0.260278	1.19771	5.3228	9.81501e-05	0.0045158	PROSC	NM_007198
6259	0.260277	1.19771	6.26439	3.78035e-07	2.59812e-05	RYK	NM_001005861
26147	0.25997	1.19745	6.78392	6.80801e-09	5.86849e-07	PHF19	NM_001009936
11052	0.259858	1.19736	6.45205	5.77794e-09	5.03307e-07	CPSF6	NM_001300947
22974	0.259845	1.19735	7.28365	8.42176e-14	1.13172e-11	TPX2	NM_012112
254102	0.259831	1.19734	6.12531	8.93697e-06	0.000498835	EHBP1L1	NM_001099409
23262	0.259595	1.19714	5.38094	1.03472e-05	0.000570567	PPIP5K2	NM_001276277
65005	0.259453	1.19703	5.40732	0.000281932	0.0118274	MRPL9	NM_001300733
7570	0.259365	1.19695	4.90511	0.000925923	0.0342668	ZNF22	NM_006963
23310	0.259352	1.19694	6.1255	2.55605e-06	0.000156548	NCAPD3	NM_015261
9824	0.258969	1.19662	5.41015	1.14237e-05	0.000623941	ARHGAP11A	NM_001286479
285116	0.258562	1.19629	5.83388	1.39431e-06	8.8896e-05	AHCTF1P1	NR_077058
2621	0.25833	1.19609	9.52187	3.88575e-35	1.498e-32	GAS6	NM_000820
10473	0.258127	1.19592	6.22884	2.48151e-06	0.000152477	HMGN4	NM_006353
55924	0.257657	1.19554	5.56316	0.00018361	0.00801282	FAM212B	NM_019099
56674	0.256899	1.19491	5.20706	0.000474222	0.0188421	TMEM9B	NM_001286094
55197	0.256554	1.19462	5.96749	1.15568e-06	7.4617e-05	RPRD1A	NM_001303411
10363	0.256269	1.19439	5.85554	3.97165e-06	0.000234452	HMG20A	NM_001304504
84437	0.256164	1.1943	5.09441	0.00018049	0.00788448	MSANTD4	NM_032424
2107	0.255966	1.19413	7.2354	2.67168e-14	3.73443e-12	ETF1	NM_001256302
5901	0.255255	1.19355	7.87328	2.97247e-18	5.3769e-16	RAN	NM_001300796
10452	0.254504	1.19293	5.94867	4.19145e-05	0.00206651	TOMM40	NM_001128916
4292	0.254245	1.19271	6.25604	4.16566e-07	2.84371e-05	MLH1	NM_000249
7866	0.254055	1.19255	6.19464	1.1442e-05	0.00062468	IFRD2	NM_006764
9987	0.253947	1.19246	7.23786	5.71927e-14	7.78848e-12	HNRNPDL	NM_001207000
26229	0.253926	1.19245	5.63156	0.000361738	0.0148457	B3GAT3	NM_001288721
54529	0.252686	1.19142	5.29289	0.00012368	0.00559118	ASNSD1	NM_019048
51321	0.252356	1.19115	5.70202	7.55762e-05	0.00355008	AMZ2	NM_001033569
8352	0.251907	1.19078	7.68343	1.14963e-11	1.34172e-09	HIST1H3C	NM_003531
5612	0.251469	1.19042	5.57231	4.64145e-05	0.00226975	PRKRIR	NM_004705
92	0.251426	1.19038	5.84021	2.53234e-06	0.00015524	ACVR2A	NM_001278579
222865	0.25107	1.19009	5.55441	0.000792784	0.0298576	TMEM130	NM_001134450
23268	0.251047	1.19007	5.70065	0.000378058	0.0154626	DNMBP	NM_015221
11124	0.250884	1.18994	5.95042	3.11971e-06	0.000188022	FAF1	NM_007051
1207	0.250855	1.18991	6.32973	5.16674e-06	0.000299517	CLNS1A	NM_001293
7048	0.250661	1.18975	7.77559	1.44838e-16	2.4e-14	TGFBR2	NM_001024847
10434	0.25029	1.18945	5.62631	4.86488e-05	0.00236937	LYPLA1	NM_001279356
7289	0.250215	1.18938	5.90133	8.92572e-06	0.000498417	TULP3	NM_001160408
6421	0.250112	1.1893	7.58725	1.00389e-13	1.34356e-11	SFPQ	NM_005066
8774	0.24996	1.18917	5.17392	0.000597113	0.0231748	NAPG	NM_003826
6240	0.249211	1.18856	7.28854	4.0406e-14	5.54243e-12	RRM1	NM_001033
5683	0.248272	1.18778	5.89374	1.48922e-05	0.000794675	PSMA2	NM_002787
8725	0.247878	1.18746	5.85471	2.88152e-06	0.000174862	URI1	NM_001252641
79035	0.247676	1.18729	5.75609	0.000223965	0.00959344	NABP2	NM_024068
60684	0.246908	1.18666	5.28072	0.00027604	0.0116023	TRAPPC11	NM_021942
1676	0.246854	1.18662	5.9034	4.58466e-05	0.00224281	DFFA	NM_004401
219	0.245971	1.18589	6.84251	1.64166e-06	0.000103666	ALDH1B1	NM_000692
3954	0.245922	1.18585	6.87029	2.52111e-08	2.03646e-06	LETM1	NM_012318
79968	0.245725	1.18569	5.82715	1.21273e-05	0.000659373	WDR76	NM_001167941
56916	0.245667	1.18564	5.59089	7.48116e-06	0.000422209	SMARCAD1	NM_001128429
6604	0.24565	1.18563	5.67072	0.000289928	0.0121359	SMARCD3	NM_001003801
169714	0.245571	1.18556	6.00554	1.89744e-05	0.000996029	QSOX2	NM_181701
26155	0.244605	1.18477	6.25853	1.19877e-05	0.000652588	NOC2L	NM_015658
1656	0.244481	1.18467	7.33614	4.39837e-14	6.02068e-12	DDX6	NM_001257191
55749	0.244209	1.18444	6.14831	1.20166e-07	8.90672e-06	CCAR1	NM_001282959
10128	0.24413	1.18438	7.23804	4.02602e-14	5.52816e-12	LRPPRC	NM_133259
81533	0.244113	1.18436	5.57618	2.93898e-05	0.00148897	ITFG1	NM_001305002
220002	0.244028	1.18429	6.67224	1.39325e-07	1.02407e-05	CYB561A3	NM_001161452
4686	0.243378	1.18376	6.07941	3.3062e-07	2.2877e-05	NCBP1	NM_002486
22795	0.243226	1.18364	8.82792	4.57376e-31	1.54678e-28	NID2	NM_007361
92856	0.242905	1.18337	5.65496	0.000635542	0.0244723	IMP4	NM_033416
7106	0.242835	1.18332	7.34918	8.64914e-10	8.28153e-08	TSPAN4	NM_001025234
54881	0.242815	1.1833	6.39491	2.54427e-06	0.000155899	TEX10	NM_001161584
5955	0.242682	1.18319	5.51816	0.00023878	0.0101688	RCN2	NM_001271837
9026	0.242569	1.1831	6.56669	6.17647e-07	4.12483e-05	HIP1R	NM_001303097
6341	0.242505	1.18304	5.56121	0.000500244	0.0197868	SCO1	NM_004589
151887	0.242166	1.18277	8.40322	6.58614e-25	1.67157e-22	CCDC80	NM_199511
23670	0.241204	1.18198	5.60779	4.71545e-05	0.00230473	TMEM2	NM_001135820
27316	0.240511	1.18141	7.343	1.38777e-12	1.72955e-10	RBMX	NM_001164803
51144	0.239908	1.18092	6.01765	2.29855e-05	0.00118819	HSD17B12	NM_016142
64222	0.239874	1.18089	5.74772	0.000295129	0.0123458	TOR3A	NM_022371
4998	0.239016	1.18019	5.33842	0.000959026	0.0352256	ORC1	NM_001190818
1719	0.238847	1.18005	5.84846	5.18298e-05	0.00250676	DHFR	NM_000791
51571	0.23859	1.17984	5.11732	0.000915254	0.0339194	FAM49B	NM_001256763
10026	0.238527	1.17979	5.44743	0.000244794	0.0103914	PIGK	NM_005482
9646	0.238153	1.17948	5.27248	0.000186301	0.00811686	CTR9	NM_014633
3182	0.2379	1.17927	6.79586	1.84306e-07	1.33029e-05	HNRNPAB	NM_004499
55729	0.237833	1.17922	5.16864	0.000310445	0.0129292	ATF7IP	NM_001286514
55798	0.237741	1.17914	5.46376	0.000717548	0.0273592	METTL2B	NM_018396
196528	0.237298	1.17878	5.05913	0.000474714	0.018856	ARID2	NM_152641
6453	0.237285	1.17877	5.46993	0.000637886	0.0245411	ITSN1	NM_001001132
92126	0.237268	1.17876	6.15154	4.15644e-07	2.83888e-05	DSEL	NM_032160
10575	0.237051	1.17858	8.09606	3.58129e-19	6.77475e-17	CCT4	NM_001256721
2820	0.23675	1.17834	6.4743	1.52456e-08	1.2647e-06	GPD2	NM_000408
55862	0.236245	1.17792	5.53444	0.000214211	0.00922645	ECHDC1	NM_001002030
64682	0.2358	1.17756	6.01931	2.69884e-06	0.000164607	ANAPC1	NM_022662
4507	0.235682	1.17746	5.777	3.35483e-05	0.00168609	MTAP	NM_002451
55839	0.23544	1.17727	5.64546	0.000258651	0.0109165	CENPN	NM_001100624
9816	0.235187	1.17706	5.67781	0.000242117	0.0102943	URB2	NM_014777
5716	0.235054	1.17695	5.37912	0.000734963	0.0279025	PSMD10	NM_002814
10988	0.235011	1.17692	5.94081	1.66676e-06	0.000105151	METAP2	NM_006838
10250	0.235002	1.17691	5.64033	8.67556e-05	0.00403934	SRRM1	NM_001303448
10213	0.234879	1.17681	6.35211	1.41153e-06	8.98641e-05	PSMD14	NM_005805
3638	0.234731	1.17669	8.85899	3.41849e-30	1.11063e-27	INSIG1	NM_005542
89927	0.234593	1.17657	5.37241	0.000716111	0.0273123	C16orf45	NM_001142469
5441	0.234318	1.17635	7.37184	2.0397e-08	1.669e-06	POLR2L	NM_021128
79022	0.23414	1.17621	6.33421	5.98186e-06	0.000342714	TMEM106C	NM_001143841
4830	0.234133	1.1762	5.95301	0.000627052	0.0241947	NME1	NM_000269
5822	0.233715	1.17586	5.91063	0.000135528	0.006079	PWP2	NM_005049
411	0.233207	1.17545	5.58091	0.000340676	0.0140555	ARSB	NM_000046
2202	0.232704	1.17503	6.21677	2.90741e-06	0.000176353	EFEMP1	NM_001039348
80223	0.23264	1.17498	6.10646	0.000171688	0.00755236	RAB11FIP1	NM_001002233
51128	0.232509	1.17488	5.82281	0.000138975	0.00621675	SAR1B	NM_001033503
23016	0.232455	1.17483	5.85619	0.000242398	0.0103029	EXOSC7	NM_015004
55308	0.232215	1.17464	6.2832	1.10192e-05	0.000603844	DDX19A	NM_018332
3308	0.232103	1.17455	7.51788	1.2309e-15	1.90143e-13	HSPA4	NM_002154
6392	0.231971	1.17444	5.88029	7.56113e-05	0.00355047	SDHD	NM_001276503
9868	0.23153	1.17408	6.67633	9.65968e-08	7.23685e-06	TOMM70A	NM_014820
81929	0.231468	1.17403	5.87942	4.7565e-05	0.00232344	SEH1L	NM_001013437
64327	0.231256	1.17386	5.58514	0.000175204	0.00767637	LMBR1	NM_022458
9904	0.230967	1.17362	6.28302	5.66213e-06	0.00032595	RBM19	NM_001146698
9650	0.2309	1.17357	5.41914	0.000690955	0.0264291	MTFR1	NM_001145838
4173	0.230753	1.17345	8.41956	3.96969e-20	7.9412e-18	MCM4	NM_005914
11244	0.230721	1.17342	5.37088	0.000149297	0.00664252	ZHX1	NM_001017926
27436	0.230702	1.17341	6.52954	4.03353e-08	3.17096e-06	EML4	NM_001145076
1345	0.230565	1.17329	6.11768	6.60707e-05	0.00313701	COX6C	NM_004374
57510	0.230365	1.17313	6.63704	8.4794e-08	6.41072e-06	XPO5	NM_020750
53981	0.2297	1.17259	6.71638	1.12743e-08	9.51984e-07	CPSF2	NM_017437
26135	0.229671	1.17257	7.58378	5.83775e-12	6.99844e-10	SERBP1	NM_001018067
8655	0.229422	1.17237	7.20016	4.74757e-09	4.18516e-07	DYNLL1	NM_001037494
112858	0.22917	1.17216	5.62657	0.000274529	0.0115425	TP53RK	NM_033550
7247	0.228894	1.17194	6.50832	1.8637e-07	1.34372e-05	TSN	NM_001261401
5717	0.228826	1.17188	6.53595	5.24399e-07	3.53062e-05	PSMD11	NM_001270482
80854	0.228504	1.17162	6.88816	6.5043e-08	4.97723e-06	SETD7	NM_030648
56255	0.228269	1.17143	5.96452	1.71475e-05	0.000906604	TMX4	NM_021156
25804	0.228185	1.17136	7.35572	4.01065e-09	3.57365e-07	LSM4	NM_001252129
57226	0.228175	1.17135	5.52009	0.000188384	0.00819948	LYRM2	NM_020466
1894	0.2281	1.17129	5.88051	3.64501e-06	0.000216913	ECT2	NM_001258315
8910	0.228081	1.17128	5.41687	0.000656719	0.0251997	SGCE	NM_001099400
23360	0.227933	1.17116	5.17243	0.000718051	0.0273705	FNBP4	NM_015308
6129	0.226869	1.17029	6.00313	2.89011e-05	0.0014659	RPL7	NM_000971
7037	0.226852	1.17028	8.87383	4.6558e-27	1.34713e-24	TFRC	NM_001128148
26995	0.226838	1.17027	6.13723	0.000385691	0.0157068	TRUB2	NM_015679
7203	0.226378	1.16989	8.81941	1.35713e-20	2.80397e-18	CCT3	NM_001008800
100996939	0.225905	1.16951	5.58334	0.000471809	0.0187575	PYURF	NM_032906
10449	0.22589	1.1695	5.77402	9.89212e-05	0.00454654	ACAA2	NM_006111
51290	0.225696	1.16934	5.34321	0.000226681	0.00970036	ERGIC2	NM_016570
81887	0.225638	1.16929	5.68963	0.000933055	0.0344825	LAS1L	NM_001170649
50813	0.225384	1.16909	6.24177	4.27475e-05	0.00210365	COPS7A	NM_001164093
55651	0.225197	1.16894	5.8002	0.000670365	0.0256638	NHP2	NM_001034833
55269	0.224973	1.16876	5.89161	0.000867293	0.0323322	PSPC1	NM_001042414
3162	0.224933	1.16872	6.28194	2.61118e-05	0.00133777	HMOX1	NM_002133
8341	0.224849	1.16866	6.49951	0.000231729	0.00990997	HIST1H2BN	NM_003520
348995	0.224569	1.16843	6.16848	6.92788e-06	0.000393848	NUP43	NM_024647
8886	0.224089	1.16804	5.97842	6.11139e-06	0.000349832	DDX18	NM_006773
2530	0.224033	1.16799	6.22258	1.11167e-05	0.000608428	FUT8	NM_004480
10314	0.224009	1.16797	5.59568	0.000409267	0.0165649	LANCL1	NM_001136574
81570	0.223589	1.16763	5.78892	0.000683343	0.0261455	CLPB	NM_001258392
4771	0.223578	1.16763	6.7664	2.80999e-06	0.000170914	NF2	NM_000268
51603	0.223352	1.16744	5.69054	0.000579855	0.022597	METTL13	NM_001007239
5257	0.222819	1.16701	5.707	0.00078753	0.0296766	PHKB	NM_000293
223	0.222785	1.16698	6.9229	1.01376e-08	8.5874e-07	ALDH9A1	NM_000696
10112	0.222778	1.16698	6.76421	1.65452e-07	1.20605e-05	KIF20A	NM_005733
80221	0.22265	1.16687	6.4537	1.17377e-05	0.000640035	ACSF2	NM_001288968
10892	0.222534	1.16678	5.37848	0.000557319	0.0218031	MALT1	NM_006785
25909	0.221882	1.16625	5.49902	8.02704e-05	0.0037559	AHCTF1	NM_015446
7372	0.221792	1.16618	5.88787	0.000168354	0.00741802	UMPS	NM_000373
4799	0.221625	1.16605	6.60725	3.02276e-07	2.1048e-05	NFX1	NM_002504
6938	0.221182	1.16569	6.67944	8.06728e-09	6.9e-07	TCF12	NM_003205
55677	0.220974	1.16552	5.76377	0.00018009	0.00787219	IWS1	NM_017969
84295	0.220607	1.16522	5.1272	0.000941278	0.034721	PHF6	NM_001015877
27242	0.220589	1.16521	8.15785	3.83111e-18	6.90176e-16	TNFRSF21	NM_014452
494115	0.220383	1.16504	6.08591	2.57182e-05	0.00131913	RBMXL1	NM_001162536
9748	0.219889	1.16464	6.37353	7.44425e-08	5.65397e-06	SLK	NM_001304743
9778	0.219639	1.16444	5.22917	0.000719681	0.0274168	KIAA0232	NM_001100590
5757	0.219516	1.16434	8.63239	6.17727e-21	1.29655e-18	PTMA	NM_001099285
55746	0.219336	1.1642	6.14111	1.43314e-05	0.000768471	NUP133	NM_018230
5707	0.219282	1.16415	7.32873	9.42781e-12	1.10813e-09	PSMD1	NM_001191037
10973	0.219214	1.1641	7.15588	1.20632e-11	1.40663e-09	ASCC3	NM_001284271
2971	0.219135	1.16404	6.0951	7.59324e-05	0.00356428	GTF3A	NM_002097
51068	0.218998	1.16392	5.31405	0.000408485	0.0165383	NMD3	NM_015938
8370	0.218633	1.16363	8.43004	1.35284e-13	1.78886e-11	HIST2H4A	NM_003548
9918	0.218618	1.16362	7.78643	9.14924e-12	1.07634e-09	NCAPD2	NM_014865
1854	0.218549	1.16356	6.06274	0.000271704	0.0114419	DUT	NM_001025248
149041	0.218534	1.16355	5.94365	0.000235732	0.0100588	RC3H1	NM_001300850
79572	0.218389	1.16343	6.92221	3.57855e-10	3.57397e-08	ATP13A3	NM_024524
10111	0.21828	1.16335	5.46118	0.000125471	0.00566054	RAD50	NM_005732
7265	0.218172	1.16326	5.71888	0.000593841	0.0230546	TTC1	NM_001282500
85235	0.217914	1.16305	7.0406	6.4714e-06	0.000369161	HIST1H2AH	NM_080596
9306	0.217634	1.16283	5.72186	0.000309074	0.0128884	SOCS6	NM_004232
83986	0.2174	1.16264	6.89066	8.11572e-07	5.32843e-05	ITFG3	NM_001284497
6631	0.217305	1.16256	5.90965	0.000894348	0.0332284	SNRPC	NM_003093
10162	0.217163	1.16245	6.32399	4.89947e-05	0.00238271	LPCAT3	NM_005768
6950	0.217022	1.16233	7.06682	2.88848e-09	2.61965e-07	TCP1	NM_001008897
64710	0.21665	1.16203	8.77751	1.00145e-28	3.07959e-26	NUCKS1	NM_022731
284	0.216063	1.16156	6.29766	1.22362e-06	7.85054e-05	ANGPT1	NM_001146
51119	0.215976	1.16149	5.62723	0.000307478	0.0128326	SBDS	NM_016038
123811	0.215836	1.16138	5.75619	0.000483672	0.0191773	FOPNL	NM_001304497
3183	0.215644	1.16122	8.69697	3.0758e-19	5.86044e-17	HNRNPC	NM_001077442
100287932	0.215565	1.16116	5.63091	0.000865129	0.0322607	TIMM23	NM_006327
8348	0.215441	1.16106	6.81243	2.44441e-05	0.00125817	HIST1H2BO	NM_003527
1666	0.215205	1.16087	5.47199	0.000907706	0.0336774	DECR1	NM_001359
1841	0.215095	1.16078	6.24491	0.000189085	0.00822729	DTYMK	NM_001165031
9531	0.215034	1.16073	5.88689	0.000318678	0.0132304	BAG3	NM_004281
51258	0.214716	1.16048	6.61382	1.00848e-05	0.000557338	MRPL51	NM_016497
3151	0.214097	1.15998	7.20592	4.91826e-09	4.32409e-07	HMGN2	NM_005517
4833	0.213856	1.15978	7.34483	3.51163e-08	2.78217e-06	NME4	NM_001286433
427	0.213751	1.1597	5.94774	0.000108466	0.00495765	ASAH1	NM_001127505
54892	0.213241	1.15929	5.85523	0.000122854	0.00555956	NCAPG2	NM_001281932
64332	0.213189	1.15925	6.07876	3.45064e-05	0.00173095	NFKBIZ	NM_001005474
79718	0.213025	1.15912	8.26358	4.95585e-22	1.09952e-19	TBL1XR1	NM_024665
8323	0.213006	1.1591	6.27915	0.000135349	0.00607303	FZD6	NM_001164615
7818	0.212452	1.15866	6.23908	3.68766e-05	0.00183939	DAP3	NM_001199849
25957	0.212436	1.15864	5.84351	4.47866e-05	0.00219501	PNISR	NM_015491
1874	0.212275	1.15851	6.67105	5.123e-06	0.000297112	E2F4	NM_001950
8613	0.211809	1.15814	6.26966	3.39645e-05	0.00170506	PPAP2B	NM_003713
2237	0.211591	1.15796	6.88787	1.76889e-06	0.000111328	FEN1	NM_004111
3066	0.211371	1.15779	6.17752	0.000372864	0.0152691	HDAC2	NM_001527
8350	0.211365	1.15778	6.36261	0.000435032	0.0175112	HIST1H3A	NM_003529
79004	0.210455	1.15705	6.50361	4.58467e-05	0.00224281	CUEDC2	NM_024040
7157	0.210289	1.15692	7.75357	1.1639e-10	1.22343e-08	TP53	NM_000546
3295	0.210197	1.15685	6.6414	2.12367e-06	0.000132086	HSD17B4	NM_000414
4358	0.210187	1.15684	6.00192	0.000175265	0.00767648	MPV17	NM_002437
8243	0.210148	1.15681	6.8951	5.68841e-08	4.38334e-06	SMC1A	NM_001281463
11196	0.210074	1.15675	6.13275	4.40205e-05	0.00215984	SEC23IP	NM_007190
8491	0.210037	1.15672	6.11723	3.50622e-05	0.00175617	MAP4K3	NM_001270425
63892	0.209543	1.15632	5.6515	0.000315378	0.0131017	THADA	NM_001083953
7035	0.209378	1.15619	6.90521	2.81442e-09	2.55774e-07	TFPI	NM_001032281
10923	0.20916	1.15601	6.83989	1.96086e-07	1.40839e-05	SUB1	NM_006713
23657	0.208702	1.15565	5.816	0.0003725	0.0152589	SLC7A11	NM_014331
5684	0.208542	1.15552	5.91618	0.000755786	0.0286109	PSMA3	NM_002788
1655	0.208378	1.15539	8.30761	1.51788e-16	2.50887e-14	DDX5	NM_004396
6288	0.207806	1.15493	7.66525	2.63929e-07	1.85833e-05	SAA1	NM_000331
79901	0.207456	1.15465	7.53538	3.16596e-12	3.86553e-10	CYBRD1	NM_001127383
54107	0.207354	1.15457	6.44445	2.87794e-05	0.00146141	POLE3	NM_001278255
23633	0.207066	1.15434	7.93727	4.23689e-12	5.14459e-10	KPNA6	NM_012316
25994	0.206978	1.15427	5.98848	9.70099e-05	0.00447113	HIGD1A	NM_001099668
23481	0.206879	1.15419	6.55837	4.34795e-05	0.00213729	PES1	NM_001243225
23076	0.206791	1.15412	6.37886	7.67319e-05	0.00360053	RRP1B	NM_015056
84300	0.206382	1.15379	6.37069	0.000151638	0.00672859	UQCC2	NM_032340
2222	0.206356	1.15377	8.51559	4.35791e-17	7.41633e-15	FDFT1	NM_001287742
11171	0.206308	1.15373	6.78822	2.48525e-05	0.00127771	STRAP	NM_007178
9643	0.206132	1.15359	8.43684	3.40939e-19	6.46808e-17	MORF4L2	NM_001142418
2294	0.205932	1.15343	6.03063	0.000378789	0.0154782	FOXF1	NM_001451
8394	0.205681	1.15323	6.19313	0.000105359	0.00482731	PIP5K1A	NM_001135636
23450	0.204655	1.15241	9.04886	1.19895e-25	3.18989e-23	SF3B3	NM_012426
9675	0.203966	1.15186	6.34327	2.46613e-05	0.00126837	TTI1	NM_001303457
5286	0.203605	1.15157	6.37352	6.13617e-07	4.10414e-05	PIK3C2A	NM_002645
57062	0.203327	1.15135	7.61647	1.48783e-09	1.39431e-07	DDX24	NM_020414
663	0.203137	1.1512	5.73498	0.000170757	0.00751641	BNIP2	NM_004330
9197	0.203097	1.15117	5.9498	0.000347193	0.0142915	SLC33A1	NM_001190992
8125	0.203097	1.15117	6.01922	0.000453883	0.018143	ANP32A	NM_006305
8358	0.203088	1.15116	8.01957	9.47289e-10	9.04408e-08	HIST1H3B	NM_003537
23514	0.202632	1.1508	6.05089	9.66296e-05	0.00445515	SPIDR	NM_001080394
79711	0.202495	1.15069	6.31677	0.000173288	0.00760753	IPO4	NM_024658
2029	0.20239	1.1506	7.16436	1.32366e-07	9.77265e-06	ENSA	NM_004436
29127	0.202017	1.15031	6.19707	7.05574e-05	0.00333924	RACGAP1	NM_001126103
29889	0.20199	1.15028	5.54722	0.000543663	0.0213446	GNL2	NM_013285
83752	0.201719	1.15007	6.61493	1.87456e-05	0.000985582	LONP2	NM_001300948
23463	0.201673	1.15003	7.48824	4.17303e-09	3.71083e-07	ICMT	NM_012405
3337	0.201591	1.14997	6.99166	3.58428e-06	0.000213492	DNAJB1	NM_001300914
8336	0.20142	1.14983	7.1599	4.56075e-06	0.000266491	HIST1H2AM	NM_003514
22836	0.201061	1.14954	7.69965	1.96486e-11	2.23592e-09	RHOBTB3	NM_014899
2271	0.200702	1.14926	6.67803	1.04824e-05	0.000577057	FH	NM_000143
22916	0.200444	1.14905	6.17046	9.30755e-05	0.0043048	NCBP2	NM_001042540
9861	0.200205	1.14886	6.03096	0.00015231	0.00675613	PSMD6	NM_001271779
7064	0.19982	1.14856	6.39054	0.000444333	0.0178368	THOP1	NM_003249
80381	0.19978	1.14852	7.63098	4.2956e-09	3.81727e-07	CD276	NM_001024736
9790	0.19977	1.14852	6.19231	1.74289e-05	0.000920013	BMS1	NM_014753
55623	0.199693	1.14845	5.44337	0.000775034	0.0292474	THUMPD1	NM_001304550
7867	0.1996	1.14838	6.06448	0.0005196	0.0205034	MAPKAPK3	NM_001243925
3958	0.199222	1.14808	8.46946	2.8326e-15	4.25631e-13	LGALS3	NM_001177388
84930	0.199085	1.14797	5.78194	0.000826088	0.0309708	MASTL	NM_001172303
7414	0.199073	1.14796	9.17521	6.6195e-21	1.38716e-18	VCL	NM_003373
94005	0.198651	1.14762	5.99128	0.000855177	0.0319436	PIGS	NM_033198
10395	0.198412	1.14743	6.42684	5.7081e-06	0.000328453	DLC1	NM_001164271
211	0.198055	1.14715	7.2996	6.80134e-07	4.52159e-05	ALAS1	NM_000688
83871	0.197977	1.14709	7.31036	3.01816e-07	2.1027e-05	RAB34	NM_001142624
1965	0.197903	1.14703	6.76806	1.27703e-06	8.17733e-05	EIF2S1	NM_004094
7555	0.197719	1.14688	8.20235	1.84927e-15	2.81392e-13	CNBP	NM_001127192
92609	0.197667	1.14684	6.17202	0.000720706	0.0274454	TIMM50	NM_001001563
10904	0.197648	1.14683	6.21738	0.000324144	0.0134363	BLCAP	NM_001167820
10489	0.197401	1.14663	7.34054	9.18755e-08	6.91448e-06	LRRC41	NM_006369
83478	0.196757	1.14612	5.78083	0.000244516	0.0103829	ARHGAP24	NM_001025616
7343	0.196635	1.14602	6.97641	5.8178e-06	0.000334089	UBTF	NM_001076683
8754	0.196528	1.14594	8.58787	8.43067e-22	1.83354e-19	ADAM9	NM_001005845
805	0.196348	1.14579	8.16099	1.12759e-15	1.75207e-13	CALM2	NM_001743
23435	0.196169	1.14565	6.34362	4.06328e-05	0.0020105	TARDBP	NM_007375
6418	0.196163	1.14565	8.33095	3.85958e-14	5.31065e-12	SET	NM_001122821
80255	0.196067	1.14557	5.56198	0.000825953	0.0309708	SLC35F5	NM_025181
3007	0.195619	1.14522	6.62861	0.000522081	0.0205829	HIST1H1D	NM_005320
8452	0.195465	1.14509	5.91988	0.000122466	0.00554581	CUL3	NM_001257197
51182	0.195104	1.14481	6.04008	0.00025019	0.0106	HSPA14	NM_001037538
9905	0.194943	1.14468	6.44055	0.00011822	0.00537193	SGSM2	NM_001098509
10197	0.194716	1.1445	6.77277	1.27137e-05	0.000688989	PSME3	NM_001267045
8533	0.194657	1.14445	6.32785	6.34067e-05	0.00302028	COPS3	NM_001199125
54928	0.194241	1.14412	6.61908	6.8743e-06	0.000391301	IMPAD1	NM_017813
6626	0.194162	1.14406	6.79993	0.000129431	0.00581933	SNRPA	NM_004596
3646	0.193714	1.1437	7.21941	1.10851e-09	1.05376e-07	EIF3E	NM_001568
10067	0.193537	1.14356	6.46979	7.52913e-05	0.00354047	SCAMP3	NM_005698
5781	0.193429	1.14348	7.26283	3.01364e-08	2.40782e-06	PTPN11	NM_002834
51300	0.193413	1.14347	6.31949	0.000144341	0.006433	TIMMDC1	NM_016589
60481	0.193018	1.14315	7.64711	1.05376e-10	1.11472e-08	ELOVL5	NM_001242828
2108	0.19283	1.143	6.52649	3.05161e-05	0.00154308	ETFA	NM_000126
6742	0.191811	1.1422	6.28527	0.000312995	0.0130231	SSBP1	NM_001256510
8365	0.191614	1.14204	7.65384	4.3537e-07	2.96138e-05	HIST1H4H	NM_003543
498	0.191505	1.14195	9.21386	9.43143e-26	2.52966e-23	ATP5A1	NM_001001935
4809	0.191418	1.14189	6.84282	1.89741e-05	0.000996029	NHP2L1	NM_001003796
1974	0.191326	1.14181	7.39294	3.43013e-09	3.08549e-07	EIF4A2	NM_001967
4176	0.191087	1.14162	8.67313	2.41267e-15	3.64604e-13	MCM7	NM_001278595
64943	0.191014	1.14157	7.49361	5.58549e-07	3.7529e-05	NT5DC2	NM_001134231
7386	0.190779	1.14138	6.32793	0.000367988	0.0150834	UQCRFS1	NM_006003
23347	0.190583	1.14122	6.6276	1.16993e-06	7.54636e-05	SMCHD1	NM_015295
7508	0.190061	1.14081	6.1214	0.000839804	0.0314315	XPC	NM_001145769
23300	0.189798	1.1406	6.52975	7.98693e-06	0.000448838	ATMIN	NM_001300728
25998	0.189728	1.14055	6.46073	4.27774e-06	0.000251176	IBTK	NM_001300906
7520	0.189357	1.14026	8.82734	5.67242e-19	1.05942e-16	XRCC5	NM_021141
1654	0.188601	1.13966	7.97459	2.52041e-11	2.82436e-09	DDX3X	NM_001193416
5903	0.188206	1.13935	6.9951	6.5107e-09	5.63056e-07	RANBP2	NM_006267
55157	0.18814	1.13929	5.7712	0.000996575	0.0365338	DARS2	NM_018122
5704	0.187891	1.1391	7.03594	7.39937e-05	0.00348689	PSMC4	NM_006503
27327	0.187881	1.13909	6.42091	1.3598e-05	0.000732409	TNRC6A	NM_014494
3835	0.187583	1.13885	6.5975	0.000206323	0.00890536	KIF22	NM_001256269
51507	0.187378	1.13869	7.12538	1.01498e-05	0.00056038	RTFDC1	NM_001283035
2118	0.187181	1.13854	6.48341	0.000267475	0.0112746	ETV4	NM_001079675
4522	0.187021	1.13841	6.68825	2.7836e-05	0.00141677	MTHFD1	NM_005956
6744	0.186944	1.13835	7.27908	8.68738e-08	6.55671e-06	SSFA2	NM_001130445
55854	0.18691	1.13832	5.81697	0.000496141	0.0196481	ZC3H15	NM_018471
5478	0.186473	1.13798	8.92864	1.25324e-12	1.56484e-10	PPIA	NM_001300981
2937	0.186056	1.13765	6.83446	5.45124e-05	0.00262403	GSS	NM_000178
523	0.185542	1.13724	7.02339	3.33749e-07	2.30694e-05	ATP6V1A	NM_001690
1431	0.184649	1.13654	7.12502	1.10948e-05	0.00060748	CS	NM_004077
84790	0.184607	1.13651	8.93066	6.21276e-19	1.15544e-16	TUBA1C	NM_001303114
200576	0.184507	1.13643	5.94349	0.000212814	0.00917224	PIKFYVE	NM_001002881
10480	0.184056	1.13607	6.64378	4.04957e-06	0.000238519	EIF3M	NM_006360
55082	0.182772	1.13506	6.44992	3.38859e-05	0.00170241	ARGLU1	NM_018011
8331	0.182106	1.13454	7.10373	0.000138703	0.00620878	HIST1H2AJ	NM_021066
5917	0.181625	1.13416	6.98703	5.51348e-07	3.70641e-05	RARS	NM_002887
3185	0.181613	1.13415	8.85806	1.07761e-15	1.67836e-13	HNRNPF	NM_001098204
9688	0.181554	1.13411	6.87709	0.000129613	0.00582554	NUP93	NM_001242795
127933	0.181061	1.13372	6.99507	4.64529e-07	3.14999e-05	UHMK1	NM_001184763
7112	0.181005	1.13367	7.41648	1.44545e-07	1.06125e-05	TMPO	NM_001032283
23379	0.180992	1.13366	6.12944	0.000100535	0.00461428	ICE1	NM_015325
3615	0.180911	1.1336	8.76972	8.76139e-14	1.17616e-11	IMPDH2	NM_000884
3091	0.18052	1.13329	9.75905	2.86942e-43	1.36976e-40	HIF1A	NM_001243084
518	0.180401	1.1332	7.35588	5.49273e-06	0.000316888	ATP5G3	NM_001002258
23530	0.180024	1.1329	6.95078	4.03014e-06	0.00023756	NNT	NM_012343
10989	0.179979	1.13287	6.67003	2.72558e-05	0.00138992	IMMT	NM_001100169
3192	0.179744	1.13268	8.64349	1.26524e-17	2.21887e-15	HNRNPU	NM_004501
3301	0.179305	1.13234	7.54183	1.59172e-09	1.48221e-07	DNAJA1	NM_001539
153527	0.17923	1.13228	6.04059	0.000813467	0.0305496	ZMAT2	NM_144723
22949	0.17921	1.13226	6.48695	0.000436719	0.0175738	PTGR1	NM_001146108
3735	0.179192	1.13225	7.8646	4.70231e-08	3.65328e-06	KARS	NM_001130089
4716	0.178836	1.13197	6.73989	0.000123543	0.00558693	NDUFB10	NM_004548
51398	0.178825	1.13196	6.33611	0.000631446	0.0243522	WDR83OS	NM_016145
54765	0.178448	1.13167	6.75553	1.33781e-05	0.000722037	TRIM44	NM_017583
117246	0.17842	1.13164	6.79785	4.58165e-05	0.00224281	FTSJ3	NM_017647
11051	0.178398	1.13163	7.4167	8.17172e-09	6.9848e-07	NUDT21	NM_007006
3572	0.178246	1.13151	11.4139	5.5738e-116	7.925e-113	IL6ST	NM_001190981
10476	0.178077	1.13137	6.28396	0.000897621	0.0333407	ATP5H	NM_001003785
6093	0.177975	1.13129	5.77272	0.000520255	0.0205231	ROCK1	NM_005406
10574	0.177848	1.1312	8.68096	1.03721e-12	1.30495e-10	CCT7	NM_001009570
29128	0.177646	1.13104	6.33069	0.000733197	0.0278515	UHRF1	NM_001048201
23741	0.177337	1.13079	7.88286	4.41195e-09	3.91277e-07	EID1	NM_014335
3708	0.177332	1.13079	6.09036	0.000453537	0.0181365	ITPR1	NM_001099952
54606	0.17726	1.13073	6.61638	0.00021607	0.00929746	DDX56	NM_001257189
116496	0.177205	1.13069	7.33005	1.03658e-07	7.73957e-06	FAM129A	NM_052966
51449	0.176831	1.1304	6.43588	0.000106695	0.00488516	PCYOX1	NM_016297
5514	0.176753	1.13034	6.94248	1.82355e-05	0.000959908	PPP1R10	NM_002714
506	0.175944	1.1297	9.63402	3.13275e-24	7.68542e-22	ATP5B	NM_001686
10007	0.174902	1.12889	7.55535	1.82547e-06	0.000114453	GNPDA1	NM_005471
8727	0.17369	1.12794	6.05929	0.000808804	0.0303917	CTNNAL1	NM_001286974
9749	0.17341	1.12772	6.59881	2.90782e-05	0.00147432	PHACTR2	NM_001100164
51132	0.173145	1.12751	7.05992	3.31635e-07	2.29353e-05	RLIM	NM_016120
7277	0.172795	1.12724	6.82367	8.97662e-05	0.00416631	TUBA4A	NM_001278552
9631	0.172344	1.12689	6.16736	0.000608864	0.0235686	NUP155	NM_001278312
30968	0.172281	1.12684	7.29075	1.2823e-05	0.000694059	STOML2	NM_001287031
400	0.172001	1.12662	6.04622	0.000727	0.0276497	ARL1	NM_001177
56910	0.171834	1.12649	7.29788	2.38097e-06	0.000146823	STARD7	NM_020151
2181	0.170748	1.12564	8.10931	2.9723e-11	3.3111e-09	ACSL3	NM_004457
4719	0.170623	1.12554	7.21791	1.68273e-06	0.000106057	NDUFS1	NM_001199981
5510	0.170251	1.12525	6.50691	0.0005471	0.0214414	PPP1R7	NM_001282409
283820	0.17014	1.12517	7.39144	3.22955e-06	0.000194111	NOMO2	NM_001004060
3673	0.169996	1.12506	7.52628	3.19444e-07	2.21617e-05	ITGA2	NM_002203
4651	0.169815	1.12491	7.66627	8.47598e-09	7.22619e-07	MYO10	NM_012334
23521	0.169795	1.1249	9.64772	1.50307e-19	2.91425e-17	RPL13A	NM_001270491
26073	0.16913	1.12438	7.15578	1.51499e-05	0.000807773	POLDIP2	NM_001290145
90411	0.168777	1.12411	7.69013	9.15734e-09	7.77699e-07	MCFD2	NM_001171506
808	0.168734	1.12407	8.06955	2.04608e-08	1.67318e-06	CALM3	NM_005184
9791	0.168659	1.12401	7.47375	1.07453e-06	6.96839e-05	PTDSS1	NM_001290225
23527	0.168654	1.12401	6.91647	5.04555e-06	0.000293006	ACAP2	NM_012287
8467	0.168624	1.12399	7.14195	1.87589e-06	0.000117337	SMARCA5	NM_003601
10682	0.168317	1.12375	7.7451	2.24774e-06	0.000139213	EBP	NM_006579
6731	0.168198	1.12365	6.71032	8.92476e-05	0.00414886	SRP72	NM_001267722
7385	0.16817	1.12363	7.01145	1.25697e-05	0.000681747	UQCRC2	NM_003366
7155	0.168122	1.1236	6.93619	7.52797e-07	4.96719e-05	TOP2B	NM_001068
9793	0.167286	1.12294	7.24761	9.6015e-08	7.19734e-06	CKAP5	NM_001008938
10492	0.167197	1.12288	6.99169	9.01446e-05	0.00418241	SYNCRIP	NM_001159673
1979	0.166808	1.12257	7.03185	4.83031e-05	0.00235427	EIF4EBP2	NM_004096
262	0.166457	1.1223	6.08529	0.000422228	0.0170478	AMD1	NM_001033059
26036	0.16645	1.12229	6.11436	0.00034024	0.0140418	ZNF451	NM_001031623
22937	0.165924	1.12188	7.25069	4.11427e-05	0.002033	SCAP	NM_012235
5496	0.164964	1.12114	7.24443	0.000304686	0.0127214	PPM1G	NM_177983
7415	0.164908	1.12109	9.2124	4.44902e-19	8.39223e-17	VCP	NM_007126
904	0.164459	1.12075	6.16823	0.000469334	0.018676	CCNT1	NM_001240
10055	0.164419	1.12071	7.73627	2.3714e-06	0.000146323	SAE1	NM_001145713
9689	0.164377	1.12068	6.93597	3.4692e-06	0.000207197	BZW1	NM_001207067
3178	0.164286	1.12061	7.2586	3.04299e-06	0.000183817	HNRNPA1	NM_002136
57136	0.163581	1.12006	7.47453	5.17769e-06	0.000300021	APMAP	NM_020531
4436	0.163167	1.11974	5.95689	0.000983394	0.0360806	MSH2	NM_000251
7407	0.162986	1.1196	6.66243	0.000575449	0.0224526	VARS	NM_006295
5910	0.162752	1.11942	6.33832	0.000299905	0.0125376	RAP1GDS1	NM_001100426
114897	0.162657	1.11935	7.51272	3.00988e-06	0.0001819	C1QTNF1	NM_030968
22907	0.162111	1.11892	7.18997	0.000123079	0.00556781	DHX30	NM_014966
6880	0.16162	1.11854	6.07171	0.000839381	0.0314246	TAF9	NM_001015892
9135	0.161609	1.11853	6.24329	0.00035618	0.0146266	RABEP1	NM_001083585
22803	0.161594	1.11852	7.40281	3.27337e-07	2.26621e-05	XRN2	NM_012255
56681	0.161581	1.11851	7.69109	1.72252e-07	1.25148e-05	SAR1A	NM_001142648
3949	0.16051	1.11768	9.06771	3.66355e-16	5.89333e-14	LDLR	NM_000527
54940	0.160339	1.11755	6.52866	0.000453583	0.0181365	OCIAD1	NM_001079839
6426	0.159948	1.11725	8.2713	1.50079e-09	1.40545e-07	SRSF1	NM_001078166
7175	0.159828	1.11715	6.93529	4.80439e-06	0.000279985	TPR	NM_003292
4363	0.159764	1.1171	7.12403	2.03906e-05	0.00106445	ABCC1	NM_004996
55183	0.159724	1.11707	6.74097	3.62927e-05	0.001813	RIF1	NM_001177663
10147	0.159376	1.1168	6.66703	0.000203921	0.00881482	SUGP2	NM_001017392
6949	0.158816	1.11637	7.23849	1.98651e-05	0.00103948	TCOF1	NM_000356
22818	0.158519	1.11614	7.88559	3.0551e-07	2.1262e-05	COPZ1	NM_001271734
5987	0.158389	1.11604	6.89837	0.000350408	0.0144075	TRIM27	NM_006510
4725	0.15801	1.11575	6.86205	0.000249903	0.0105913	NDUFS5	NM_001184979
2935	0.156271	1.1144	7.09322	6.50356e-05	0.00309452	GSPT1	NM_001130006
30000	0.156155	1.11431	6.74827	0.000462422	0.0184231	TNPO2	NM_001136195
10581	0.155919	1.11413	7.21113	2.24301e-05	0.00116129	IFITM2	NM_006435
7756	0.155883	1.1141	7.73978	8.19911e-07	5.37783e-05	ZNF207	NM_001032293
27250	0.155711	1.11397	6.33253	0.00079824	0.0300375	PDCD4	NM_001199492
23028	0.155384	1.11372	7.22348	3.76565e-05	0.00187758	KDM1A	NM_001009999
11331	0.154917	1.11336	7.83234	1.58295e-06	0.000100103	PHB2	NM_001144831
4175	0.154865	1.11332	7.11599	8.41656e-06	0.000471978	MCM6	NM_005915
8339	0.154472	1.11301	7.69453	1.48282e-05	0.000791578	HIST1H2BG	NM_003518
801	0.154464	1.11301	7.58082	8.53392e-06	0.000477952	CALM1	NM_001166106
5431	0.154333	1.11291	7.41046	3.1272e-07	2.1718e-05	POLR2B	NM_000938
408050	0.153694	1.11241	7.29514	0.000121494	0.00550742	NOMO3	NM_001004067
4074	0.153467	1.11224	7.045	0.000420942	0.017001	M6PR	NM_001207024
8661	0.153101	1.11196	8.00922	2.2021e-10	2.24507e-08	EIF3A	NM_003750
7205	0.151899	1.11103	7.03769	0.000772882	0.0291746	TRIP6	NM_003302
9093	0.151844	1.11099	6.71946	0.000971129	0.0356603	DNAJA3	NM_001135110
476	0.151715	1.11089	8.87083	4.88259e-13	6.26214e-11	ATP1A1	NM_000701
4048	0.151687	1.11087	6.59397	0.000661814	0.0253789	LTA4H	NM_000895
9972	0.151244	1.11053	6.81583	6.27727e-05	0.00299116	NUP153	NM_001278209
64167	0.151114	1.11043	7.14753	5.61104e-06	0.000323149	ERAP2	NM_001130140
3837	0.150526	1.10997	8.81847	1.95162e-10	1.99894e-08	KPNB1	NM_001276453
51421	0.150264	1.10977	6.57664	0.00086378	0.0322376	AMOTL2	NM_001278683
8364	0.15002	1.10958	7.57454	0.000118966	0.00540024	HIST1H4C	NM_003542
4928	0.149309	1.10904	7.7902	7.76577e-07	5.10881e-05	NUP98	NM_005387
204	0.149277	1.10901	7.34356	7.17679e-05	0.00338925	AK2	NM_001199199
6645	0.149247	1.10899	6.86557	9.47991e-05	0.0043738	SNTB2	NM_006750
10294	0.149132	1.1089	6.78987	0.000354822	0.0145799	DNAJA2	NM_005880
25831	0.148789	1.10864	7.56753	1.86513e-06	0.000116774	HECTD1	NM_015382
4076	0.148742	1.1086	8.23094	7.60736e-11	8.15174e-09	CAPRIN1	NM_005898
8357	0.148469	1.10839	8.51807	1.51821e-06	9.61463e-05	HIST1H3H	NM_003536
3799	0.148286	1.10825	7.33855	5.94504e-07	3.98235e-05	KIF5B	NM_004521
4179	0.148141	1.10814	6.90935	0.000141047	0.00630306	CD46	NM_002389
5501	0.147276	1.10748	7.46992	2.63393e-06	0.000160871	PPP1CC	NM_001244974
3692	0.147204	1.10742	7.47946	5.38678e-05	0.00259772	EIF6	NM_001267810
6147	0.147122	1.10736	7.48705	4.14615e-06	0.000243991	RPL23A	NM_000984
3313	0.146582	1.10694	8.42871	4.48322e-08	3.49539e-06	HSPA9	NM_004134
23196	0.146481	1.10687	7.74596	5.81869e-06	0.000334089	FAM120A	NM_001286722
1975	0.145446	1.10607	8.97055	3.62967e-10	3.62229e-08	EIF4B	NM_001300821
6713	0.14537	1.10601	7.83199	8.27299e-07	5.41823e-05	SQLE	NM_003129
100533955	0.14489	1.10565	9.30258	1.44756e-15	2.22312e-13	SENP3-EIF4A1	NR_037926
55832	0.144757	1.10554	7.39978	7.10137e-07	4.70685e-05	CAND1	NM_018448
10376	0.144512	1.10536	10.0323	5.55339e-25	1.41762e-22	TUBA1B	NM_006082
54870	0.144495	1.10534	6.78046	0.000480637	0.0190741	QRICH1	NM_017730
2098	0.14433	1.10522	6.59404	0.000823709	0.0308991	ESD	NM_001984
5538	0.144168	1.10509	7.45895	6.3655e-06	0.000363434	PPT1	NM_000310
6726	0.143655	1.1047	7.04173	6.15128e-05	0.00293641	SRP9	NM_001130440
11261	0.143605	1.10466	7.35756	2.0897e-05	0.00108917	CHP1	NM_007236
9908	0.143563	1.10463	7.66617	1.15426e-06	7.45616e-05	G3BP2	NM_012297
102	0.14348	1.10457	6.89207	7.08321e-05	0.00335073	ADAM10	NM_001110
3840	0.14329	1.10442	6.48434	0.000563888	0.0220471	KPNA4	NM_002268
327	0.143285	1.10442	7.01034	0.00076997	0.0290979	APEH	NM_001640
4190	0.142552	1.10386	7.04077	0.000400667	0.0162466	MDH1	NM_001199111
83857	0.142509	1.10382	7.28796	1.99982e-05	0.00104521	TMTC1	NM_001193451
6867	0.142429	1.10376	7.4796	1.38406e-06	8.82852e-05	TACC1	NM_001122824
4869	0.142402	1.10374	8.31031	4.85027e-08	3.76161e-06	NPM1	NM_001037738
5905	0.141857	1.10332	7.33282	0.000148675	0.00661707	RANGAP1	NM_001278651
55291	0.141397	1.10297	6.80933	0.000250332	0.0106027	PPP6R3	NM_001164160
131566	0.141207	1.10283	7.18449	1.88878e-05	0.000992268	DCBLD2	NM_080927
509	0.140776	1.1025	6.87387	0.000524831	0.0206779	ATP5C1	NM_001001973
4836	0.140533	1.10231	7.55224	1.55673e-05	0.000828692	NMT1	NM_021079
9415	0.139676	1.10166	10.6946	5.3445e-25	1.36693e-22	FADS2	NM_001281501
11315	0.138911	1.10107	7.20534	0.000273365	0.0115009	PARK7	NM_001123377
1635	0.138024	1.1004	6.91101	0.000821593	0.0308306	DCTD	NM_001012732
342538	0.137579	1.10006	6.91942	0.000189264	0.00823238	NACA2	NM_199290
3006	0.137555	1.10004	9.17594	1.68139e-10	1.73155e-08	HIST1H1C	NM_005319
5052	0.135788	1.09869	8.55897	1.81801e-08	1.49857e-06	PRDX1	NM_001202431
6124	0.135069	1.09815	9.86031	1.2123e-15	1.87929e-13	RPL4	NM_000968
203068	0.134545	1.09775	10.4158	1.19044e-19	2.32859e-17	TUBB	NM_001293212
824	0.134494	1.09771	9.20707	9.49868e-13	1.19734e-10	CAPN2	NM_001146068
23077	0.134285	1.09755	6.89702	0.000533924	0.0209872	MYCBP2	NM_015057
11078	0.134091	1.0974	7.96979	0.000141479	0.00631808	TRIOBP	NM_001039141
26278	0.133168	1.0967	6.78468	0.000201198	0.00871422	SACS	NM_001278055
4060	0.132818	1.09643	9.73133	3.4644e-20	6.97259e-18	LUM	NM_002345
22936	0.132114	1.0959	7.31503	2.46382e-05	0.00126767	ELL2	NM_012081
7913	0.131676	1.09557	7.31236	1.4352e-05	0.000769262	DEK	NM_001134709
2747	0.131443	1.09539	7.08522	0.0006105	0.0236181	GLUD2	NM_012084
6128	0.131283	1.09527	7.99543	1.05912e-05	0.00058208	RPL6	NM_000970
27332	0.13113	1.09515	6.66176	0.000411074	0.0166329	ZNF638	NM_001014972
10236	0.131039	1.09508	6.99678	0.000544203	0.0213532	HNRNPR	NM_001102397
112574	0.130823	1.09492	6.99189	0.000405122	0.0164172	SNX18	NM_001102575
1984	0.129906	1.09422	8.87517	4.79045e-09	4.22014e-07	EIF5A	NM_001143760
79827	0.129236	1.09371	7.30599	5.06985e-05	0.00245744	CLMP	NM_024769
6146	0.129098	1.09361	7.27043	0.000202669	0.00876929	RPL22	NM_000983
221178	0.12891	1.09347	7.77432	1.22365e-05	0.000664767	SPATA13	NM_001166271
2547	0.128887	1.09345	7.56482	9.33604e-05	0.00431646	XRCC6	NM_001288976
2665	0.127918	1.09272	7.94598	1.91357e-06	0.000119567	GDI2	NM_001115156
8347	0.127004	1.09202	7.67826	0.000505513	0.0199773	HIST1H2BC	NM_003526
51014	0.126855	1.09191	6.69261	0.000831688	0.0311631	TMED7	NM_181836
3566	0.126716	1.09181	7.67815	0.000125451	0.00566054	IL4R	NM_000418
2956	0.126223	1.09143	7.43971	0.000121237	0.00549768	MSH6	NM_000179
10763	0.126055	1.09131	7.48802	0.000366825	0.0150404	NES	NM_006617
7531	0.125754	1.09108	8.40418	6.8701e-08	5.23594e-06	YWHAE	NM_006761
112939	0.125712	1.09105	7.42613	0.000893036	0.033189	NACC1	NM_052876
2752	0.124809	1.09036	7.53628	0.000221815	0.00951986	GLUL	NM_001033044
6647	0.124679	1.09027	7.51787	0.000284194	0.0119148	SOD1	NM_000454
84293	0.12407	1.0898	7.36203	0.000345236	0.0142347	FAM213A	NM_001243778
2013	0.123503	1.08938	7.61409	0.000399604	0.0162185	EMP2	NM_001424
3608	0.123261	1.08919	7.74049	9.0645e-05	0.00419999	ILF2	NM_001267809
1362	0.121219	1.08765	10.7418	1.73577e-23	4.02668e-21	CPD	NM_001199775
4673	0.121207	1.08764	7.98949	1.53999e-06	9.74786e-05	NAP1L1	NM_004537
50809	0.12092	1.08743	7.46606	0.000171894	0.0075589	HP1BP3	NM_016287
23244	0.120143	1.08684	6.91527	0.000483152	0.0191681	PDS5A	NM_001100399
84168	0.119722	1.08653	7.44601	0.000892354	0.033173	ANTXR1	NM_018153
11180	0.119445	1.08632	7.87511	0.000145943	0.00649987	WDR6	NM_018031
1660	0.119397	1.08628	7.76027	2.62608e-05	0.00134488	DHX9	NM_001357
55117	0.119185	1.08612	8.11221	3.16278e-06	0.000190184	SLC6A15	NM_001146335
3032	0.11824	1.08541	7.22127	0.000611157	0.0236366	HADHB	NM_000183
1116	0.11764	1.08496	12.8215	3.74358e-51	2.13369e-48	CHI3L1	NM_001276
22985	0.116816	1.08434	7.6794	0.000170713	0.00751641	ACIN1	NM_001164814
5573	0.115279	1.08318	8.41626	4.33459e-07	2.95293e-05	PRKAR1A	NM_001276289
1019	0.113746	1.08203	8.57579	4.44366e-06	0.00026034	CDK4	NM_000075
4666	0.113249	1.08166	7.83568	4.88281e-05	0.00237636	NACA	NM_001113201
10491	0.112691	1.08124	8.43724	1.34931e-05	0.000727351	CRTAP	NM_006371
23214	0.112669	1.08123	7.491	0.000519549	0.0205034	XPO6	NM_001270940
3908	0.112575	1.08116	8.37887	4.33447e-06	0.000254393	LAMA2	NM_000426
8878	0.111381	1.08026	11.1754	6.75835e-22	1.48448e-19	SQSTM1	NM_001142298
84668	0.111258	1.08017	7.2751	0.000800655	0.0301112	FAM126A	NM_032581
101243545	0.11041	1.07953	9.02083	6.46616e-09	5.5957e-07	LOC101243545	NR_102265
6130	0.110358	1.0795	8.51104	0.000121664	0.00551324	RPL7A	NM_000972
10155	0.110111	1.07931	8.60731	4.36751e-06	0.000256219	TRIM28	NM_005762
54407	0.109756	1.07905	9.73267	1.54048e-10	1.59388e-08	SLC38A2	NM_018976
26057	0.107126	1.07708	7.31253	0.000799287	0.0300683	ANKRD17	NM_001286771
2519	0.10625	1.07643	7.73744	0.000742276	0.0281398	FUCA2	NM_032020
2224	0.103652	1.07449	8.63601	1.65844e-05	0.00087824	FDPS	NM_001135821
1595	0.103201	1.07415	7.69361	0.00061503	0.0237794	CYP51A1	NM_000786
85236	0.101957	1.07323	8.22358	0.000381812	0.0155824	HIST1H2BK	NM_080593
1192	0.10118	1.07265	9.39881	2.87782e-07	2.01341e-05	CLIC1	NM_001287593
4904	0.0990966	1.0711	8.36665	0.000109194	0.00498923	YBX1	NM_004559
4677	0.0987963	1.07088	7.6411	0.000874505	0.0325552	NARS	NM_004539
1465	0.0978157	1.07015	9.1906	1.52044e-07	1.11446e-05	CSRP1	NM_001144773
3030	0.0930141	1.0666	8.1128	0.000624809	0.0241152	HADHA	NM_000182
1982	0.0924104	1.06615	9.43198	1.46202e-07	1.07223e-05	EIF4G2	NM_001042559
23451	0.0915945	1.06555	8.50298	7.47986e-06	0.000422209	SF3B1	NM_001005526
125144	0.0914486	1.06544	10.2015	1.70807e-09	1.58497e-07	LRRC75A-AS1	NM_152350
10985	0.0907706	1.06494	8.3815	0.000385451	0.0157019	GCN1L1	NM_006836
3068	0.0843018	1.06017	9.63654	4.22734e-06	0.000248326	HDGF	NM_001126050
10521	0.0807823	1.05759	8.75509	7.10571e-05	0.00335928	DDX17	NM_001098504
7316	0.0806817	1.05752	11.2607	1.11917e-14	1.60857e-12	UBC	NM_021009
4841	0.0801235	1.05711	8.62898	0.000379712	0.0155111	NONO	NM_001145408
7070	0.0782276	1.05572	9.49794	7.14078e-06	0.00040438	THY1	NM_006288
6122	0.0651423	1.04619	9.61573	0.000285567	0.0119685	RPL3	NM_000967
3915	0.0585425	1.04141	10.0972	1.00446e-05	0.000555968	LAMC1	NM_002293
7086	0.0539122	1.03808	10.0354	0.000288707	0.0120886	TKT	NM_001064
6319	0.0393277	1.02763	11.6658	2.10743e-06	0.000131137	SCD	NM_005063
1281	-0.0536069	0.963524	11.2222	8.42339e-08	6.37566e-06	COL3A1	NM_000090
378938	-0.0655789	0.955562	10.9816	2.73936e-07	1.92469e-05	MALAT1	NR_002819
231	-0.0673217	0.954408	10.0257	1.72532e-05	0.000911466	AKR1B1	NM_001628
103	-0.0676721	0.954176	9.44995	4.9577e-05	0.00240837	ADAR	NM_001025107
6711	-0.0678954	0.954029	9.28119	5.93405e-05	0.00283859	SPTBN1	NM_003128
6023	-0.0729748	0.950676	13.9223	8.22578e-07	5.39025e-05	RMRP	NR_003051
6223	-0.0756455	0.948917	9.62148	5.84598e-05	0.00280383	RPS19	NM_001022
567	-0.0760594	0.948645	10.9951	7.65977e-08	5.81098e-06	B2M	NM_004048
667	-0.076648	0.948258	8.77304	2.24263e-05	0.00116129	DST	NM_001144769
10410	-0.0812934	0.94521	9.10882	4.29598e-05	0.00211253	IFITM3	NM_021034
718	-0.0822344	0.944594	9.49148	1.80298e-06	0.000113258	C3	NM_000064
4735	-0.0826715	0.944307	8.48822	0.000524961	0.0206779	42249	NM_001008491
5518	-0.0833102	0.943889	8.42062	0.000930371	0.0343938	PPP2R1A	NM_014225
293	-0.0839911	0.943444	9.0072	0.000166685	0.00735429	SLC25A6	NM_001636
871	-0.0869068	0.941539	10.5557	2.61144e-13	3.39205e-11	SERPINH1	NM_001207014
389	-0.0873811	0.94123	8.69281	0.000426193	0.0171973	RHOC	NM_001042678
2058	-0.0875322	0.941131	7.94319	0.000441145	0.0177249	EPRS	NM_004446
5315	-0.0877577	0.940984	12.0826	1.13673e-26	3.19131e-24	PKM	NM_001206796
8239	-0.0881066	0.940757	7.91104	0.000376805	0.015421	USP9X	NM_001039590
6224	-0.0896274	0.939765	9.08706	4.13301e-06	0.000243326	RPS20	NM_001023
390	-0.0900885	0.939465	8.96304	6.15838e-07	4.11691e-05	RND3	NM_001254738
2012	-0.0907607	0.939027	8.93262	9.07442e-06	0.000506079	EMP1	NM_001423
3916	-0.0926542	0.937796	8.45374	0.000337409	0.013938	LAMP1	NM_005561
7169	-0.0935009	0.937246	10.0631	1.88791e-10	1.93819e-08	TPM2	NM_001145822
2879	-0.0937212	0.937103	8.85561	4.1321e-05	0.00203953	GPX4	NM_001039847
6141	-0.0953023	0.936076	9.47733	1.33029e-07	9.81064e-06	RPL18	NM_000979
3434	-0.0956389	0.935858	9.01699	1.51131e-08	1.25608e-06	IFIT1	NM_001270927
3956	-0.0978417	0.93443	10.2756	3.25678e-11	3.60674e-09	LGALS1	NM_002305
6137	-0.0999213	0.933084	9.21029	4.35162e-07	2.96138e-05	RPL13	NM_000977
25824	-0.100743	0.932553	8.13364	0.000572511	0.0223617	PRDX5	NM_012094
5725	-0.102709	0.931282	8.3292	0.000152445	0.00675986	PTBP1	NM_002819
378	-0.102845	0.931195	7.88489	0.000202536	0.00876643	ARF4	NM_001660
10096	-0.102918	0.931148	7.97053	0.000349676	0.0143819	ACTR3	NM_001277140
11100	-0.103957	0.930477	8.10719	0.000111648	0.00509253	HNRNPUL1	NM_007040
6773	-0.104032	0.930429	8.85648	5.99484e-08	4.60337e-06	STAT2	NM_005419
1903	-0.105713	0.929345	7.81884	7.67647e-05	0.00360079	S1PR3	NM_005226
10417	-0.10712	0.92844	7.84966	0.000928375	0.0343383	SPON2	NM_001128325
10618	-0.108111	0.927802	7.85027	6.99697e-05	0.00331617	TGOLN2	NM_001206840
23193	-0.108395	0.92762	9.4097	4.43666e-08	3.46317e-06	GANAB	NM_001278192
586	-0.1085	0.927552	7.54631	0.000517376	0.02044	BCAT1	NM_001178091
1327	-0.1089	0.927295	8.24512	0.000450395	0.0180254	COX4I1	NM_001861
7431	-0.110172	0.926478	11.5721	9.19822e-31	3.07143e-28	VIM	NM_003380
23471	-0.11141	0.925683	7.90026	1.44346e-05	0.000772722	TRAM1	NM_014294
8301	-0.111499	0.925626	7.13804	0.000898353	0.0333585	PICALM	NM_001008660
351	-0.111777	0.925448	8.68888	2.96816e-08	2.37292e-06	APP	NM_000484
4939	-0.1125	0.924984	7.51718	4.76454e-05	0.00232564	OAS2	NM_001032731
7003	-0.113212	0.924527	7.5336	9.49883e-05	0.00438101	TEAD1	NM_021961
6203	-0.113431	0.924387	8.83708	7.20795e-06	0.000408009	RPS9	NM_001013
2318	-0.113745	0.924186	8.11216	0.000366386	0.0150271	FLNC	NM_001127487
3159	-0.114132	0.923938	9.40743	4.14754e-09	3.69065e-07	HMGA1	NM_002131
387	-0.115962	0.922767	9.2392	5.10639e-09	4.48056e-07	RHOA	NM_001664
2923	-0.116766	0.922253	7.29064	0.000649478	0.0249436	PDIA3	NM_005313
6181	-0.117519	0.921771	8.77225	5.85937e-07	3.93093e-05	RPLP2	NM_001004
7345	-0.119044	0.920798	9.48356	1.71681e-11	1.9638e-09	UCHL1	NM_004181
29959	-0.120421	0.919919	7.39244	0.00046001	0.0183479	NRBP1	NM_013392
6184	-0.121512	0.919224	9.32825	2.81565e-11	3.14189e-09	RPN1	NM_002950
3191	-0.12157	0.919187	7.88968	3.10451e-05	0.00156923	HNRNPL	NM_001005335
11214	-0.121758	0.919067	7.21013	0.000864959	0.0322607	AKAP13	NM_001270546
8848	-0.122326	0.918705	7.15543	0.000618836	0.0238986	TSC22D1	NM_001243797
6347	-0.122466	0.918616	7.92447	2.69543e-06	0.000164551	CCL2	NM_002982
2309	-0.123045	0.918248	7.15577	0.000301755	0.012607	FOXO3	NM_001455
267	-0.123735	0.917808	7.50925	0.000385306	0.0157008	AMFR	NM_001144
6829	-0.124132	0.917556	7.35682	0.00040632	0.0164607	SUPT5H	NM_001111020
5768	-0.12471	0.917188	8.1418	8.43809e-06	0.000472785	QSOX1	NM_001004128
994	-0.124897	0.91707	7.59005	0.000117248	0.00533323	CDC25B	NM_001287516
3927	-0.124978	0.917018	8.57332	4.43579e-08	3.46317e-06	LASP1	NM_001271608
2907	-0.12509	0.916947	7.76644	0.000149634	0.00665304	GRINA	NM_000837
37	-0.125384	0.91676	8.07048	9.27104e-06	0.000515306	ACADVL	NM_000018
5879	-0.125704	0.916556	7.1006	0.000327412	0.013559	RAC1	NM_006908
975	-0.125718	0.916548	8.21277	2.43848e-06	0.000150112	CD81	NM_001297649
10801	-0.127564	0.915376	9.24654	1.71459e-12	2.12883e-10	42256	NM_001113491
1902	-0.12779	0.915232	7.21016	0.000346368	0.0142636	LPAR1	NM_001401
7534	-0.128393	0.91485	8.62048	9.36032e-08	7.0285e-06	YWHAZ	NM_001135699
171423	-0.128698	0.914656	8.85973	2.86035e-10	2.88721e-08	PDIA3P1	NR_002305
1471	-0.129394	0.914216	8.19488	5.43452e-06	0.00031394	CST3	NM_000099
10626	-0.129914	0.913886	7.59093	6.40938e-05	0.00305191	TRIM16	NM_006470
27	-0.130016	0.913821	7.22962	7.40629e-05	0.00348891	ABL2	NM_001136000
8888	-0.130127	0.913751	7.1798	0.000314856	0.0130882	MCM3AP	NM_003906
2673	-0.130162	0.913729	6.99871	0.000175056	0.00767243	GFPT1	NM_001244710
3267	-0.130406	0.913574	6.65619	0.00087803	0.0326772	AGFG1	NM_001135187
10525	-0.130802	0.913324	8.37351	8.51089e-07	5.56852e-05	HYOU1	NM_001130991
9167	-0.130861	0.913286	7.33548	0.000400453	0.016243	COX7A2L	NM_004718
3895	-0.13101	0.913192	7.15913	0.000120177	0.00545146	KTN1	NM_001079521
7511	-0.131233	0.913051	7.13837	0.000475613	0.018886	XPNPEP1	NM_001167604
4141	-0.131244	0.913044	8.00815	1.06996e-05	0.00058779	MARS	NM_004990
3672	-0.131815	0.912682	6.61475	0.000538524	0.0211554	ITGA1	NM_181501
166	-0.131829	0.912674	8.07182	3.143e-06	0.00018934	AES	NM_001130
10134	-0.132471	0.912267	7.12081	0.000855524	0.0319476	BCAP31	NM_001139441
10015	-0.132507	0.912245	7.16403	4.78814e-05	0.0023363	PDCD6IP	NM_001162429
1072	-0.132932	0.911976	9.81841	4.49951e-13	5.77642e-11	CFL1	NM_005507
2192	-0.132998	0.911934	7.58992	0.000371893	0.0152388	FBLN1	NM_001996
55858	-0.133067	0.911891	6.98451	0.000748737	0.0283676	TMEM165	NM_018475
3309	-0.134527	0.910968	8.61012	4.30429e-09	3.82242e-07	HSPA5	NM_005347
375	-0.13464	0.910897	8.60506	6.1701e-07	4.12266e-05	ARF1	NM_001024226
334	-0.134819	0.910784	8.39763	1.17661e-06	7.58202e-05	APLP2	NM_001142276
1306	-0.135497	0.910356	7.72699	1.35728e-05	0.000731354	COL15A1	NM_001855
723790	-0.135756	0.910193	8.99071	8.54885e-10	8.19144e-08	HIST2H2AA4	NM_001040874
857	-0.135784	0.910175	7.91194	9.25345e-08	6.96011e-06	CAV1	NM_001172895
10765	-0.135858	0.910128	7.41179	0.00041884	0.0169213	KDM5B	NM_006618
6132	-0.136895	0.909474	9.9465	9.65905e-15	1.39282e-12	RPL8	NM_000973
8565	-0.137659	0.908993	8.48523	1.11161e-08	9.39821e-07	YARS	NM_003680
9528	-0.137956	0.908806	7.44058	4.93368e-05	0.00239847	TMEM59	NM_001305043
10313	-0.138062	0.908739	6.73368	0.000576538	0.0224884	RTN3	NM_001265589
162427	-0.138294	0.908593	6.87989	0.000864155	0.0322425	FAM134C	NM_178126
9601	-0.13868	0.90835	9.18616	2.08816e-14	2.9563e-12	PDIA4	NM_004911
11047	-0.138942	0.908185	7.11328	0.000458079	0.0182997	ADRM1	NM_001281437
7917	-0.138951	0.908179	7.90263	1.32506e-06	8.46442e-05	BAG6	NM_001098534
716	-0.139094	0.908089	9.33734	2.20712e-15	3.34304e-13	C1S	NM_001734
23524	-0.139134	0.908064	7.93496	2.83394e-07	1.98376e-05	SRRM2	NM_016333
960	-0.139373	0.907914	9.07381	5.29961e-15	7.8211e-13	CD44	NM_000610
5976	-0.140056	0.907484	6.76985	0.000872925	0.0325147	UPF1	NM_001297549
9590	-0.140283	0.907341	7.01157	4.48981e-05	0.00219885	AKAP12	NM_005100
10658	-0.140369	0.907287	7.78384	7.89152e-06	0.000443664	CELF1	NM_001025596
1009	-0.141278	0.906715	8.40824	3.70262e-10	3.6923e-08	CDH11	NM_001797
7458	-0.141912	0.906317	8.58942	9.78141e-10	9.31844e-08	EIF4H	NM_022170
51253	-0.141917	0.906314	7.28924	0.000139218	0.00622339	MRPL37	NM_016491
677777	-0.142268	0.906093	6.91224	0.000941625	0.0347215	SCARNA12	NR_003010
6158	-0.142418	0.905999	8.89547	2.2115e-09	2.03216e-07	RPL28	NM_000991
2794	-0.143071	0.905589	7.23541	0.000198598	0.00861288	GNL1	NM_005275
302	-0.143394	0.905387	8.90879	1.25818e-10	1.31621e-08	ANXA2	NM_001002857
51322	-0.143553	0.905287	6.49202	0.000451527	0.0180652	WAC	NM_016628
283596	-0.143632	0.905237	7.58506	0.000247979	0.0105165	SNHG10	NR_001459
9124	-0.143924	0.905054	6.91548	0.000663135	0.025411	PDLIM1	NM_020992
3482	-0.144673	0.904584	8.54386	6.21579e-11	6.73702e-09	IGF2R	NM_000876
56034	-0.145164	0.904277	7.16495	9.72246e-05	0.0044779	PDGFC	NM_016205
8828	-0.146424	0.903487	8.03558	2.27362e-08	1.85011e-06	NRP2	NM_003872
80830	-0.146757	0.903279	7.13622	8.36237e-06	0.000469338	APOL6	NM_030641
2987	-0.147185	0.903011	7.56705	0.000125426	0.00566054	GUK1	NM_000858
55689	-0.148012	0.902493	7.07927	6.73958e-05	0.00319762	YEATS2	NM_018023
10558	-0.14875	0.902032	6.42777	0.000818773	0.0307401	SPTLC1	NM_001281303
5728	-0.149045	0.901847	6.52047	0.000223191	0.00956339	PTEN	NM_000314
64771	-0.149057	0.90184	7.45344	2.2151e-05	0.00114909	C6orf106	NM_022758
137964	-0.149378	0.901639	6.67521	0.000911166	0.0337868	AGPAT6	NM_178819
598	-0.149428	0.901608	7.35327	3.60293e-05	0.00180188	BCL2L1	NM_001191
54978	-0.149487	0.901571	7.22296	0.000346093	0.0142567	SLC35F6	NM_017877
5118	-0.150198	0.901127	8.88042	1.99191e-11	2.26281e-09	PCOLCE	NM_002593
10844	-0.150385	0.90101	7.09499	0.000205375	0.00887188	TUBGCP2	NM_001256617
3376	-0.150498	0.900939	9.13209	1.52397e-15	2.32966e-13	IARS	NM_002161
1936	-0.1505	0.900938	8.41634	4.16858e-07	2.84424e-05	EEF1D	NM_001130053
10749	-0.150684	0.900823	8.15531	4.76866e-08	3.70265e-06	KIF1C	NM_006612
29952	-0.150976	0.900641	6.84705	0.000587356	0.0228498	DPP7	NM_013379
23049	-0.151449	0.900346	7.01637	2.56564e-05	0.00131699	SMG1	NM_015092
8455	-0.151895	0.900068	6.55871	0.000356153	0.0146266	ATRN	NM_001207047
5935	-0.151961	0.900026	7.30532	5.21578e-05	0.00252077	RBM3	NM_001017430
10549	-0.152297	0.899817	7.04887	0.000412063	0.0166679	PRDX4	NM_006406
23313	-0.152476	0.899705	6.61274	0.000554022	0.0216869	KIAA0930	NM_001009880
23636	-0.152711	0.899559	6.89942	0.000179424	0.00784566	NUP62	NM_001193357
6748	-0.153121	0.899303	7.44858	2.54001e-05	0.00130535	SSR4	NM_001204526
682	-0.153199	0.899254	9.89755	1.74292e-23	4.03621e-21	BSG	NM_001728
2734	-0.153445	0.899101	8.49422	2.45958e-11	2.76087e-09	GLG1	NM_001145666
26115	-0.153638	0.898981	6.59608	0.000174157	0.0076381	TANC2	NM_015623
9685	-0.153645	0.898976	6.71564	7.91683e-05	0.00370696	CLINT1	NM_001195555
51435	-0.153938	0.898794	7.52257	8.02908e-06	0.000451015	SCARA3	NM_016240
23102	-0.154796	0.898259	6.82536	0.00025347	0.010715	TBC1D2B	NM_015079
23446	-0.154858	0.89822	6.51191	0.000166154	0.00733576	SLC44A1	NM_001286730
5732	-0.155153	0.898037	6.43374	0.00090146	0.0334645	PTGER2	NM_000956
81618	-0.155242	0.897981	7.54079	1.1786e-05	0.000642402	ITM2C	NM_001012514
9919	-0.155518	0.89781	7.28028	6.25807e-06	0.000357763	SEC16A	NM_001276418
1605	-0.155523	0.897807	7.36743	1.83251e-05	0.00096424	DAG1	NM_001165928
23258	-0.155793	0.897639	7.21753	6.57966e-06	0.000375013	DENND5A	NM_001243254
8760	-0.156111	0.897441	6.48205	0.000650802	0.0249872	CDS2	NM_003818
5479	-0.156378	0.897275	7.72203	6.78457e-07	4.51271e-05	PPIB	NM_000942
9663	-0.15679	0.897019	6.95097	2.57021e-05	0.00131882	LPIN2	NM_014646
5094	-0.157381	0.896652	6.67654	0.000252839	0.0106951	PCBP2	NM_001098620
9736	-0.1576	0.896515	7.07581	1.37529e-06	8.77677e-05	USP34	NM_014709
10608	-0.158644	0.895867	7.47399	7.55933e-06	0.000426439	MXD4	NM_006454
8314	-0.158679	0.895845	7.01387	8.94359e-05	0.00415536	BAP1	NM_004656
5335	-0.158921	0.895695	6.62511	0.000440481	0.017709	PLCG1	NM_002660
7170	-0.159228	0.895504	7.85295	3.27429e-08	2.60797e-06	TPM3	NM_001043351
537	-0.159295	0.895463	6.79434	0.00030933	0.012895	ATP6AP1	NM_001183
2909	-0.159495	0.895338	7.42921	4.89377e-07	3.30662e-05	ARHGAP35	NM_004491
1303	-0.159765	0.895171	7.75644	5.93091e-08	4.55693e-06	COL12A1	NM_004370
30844	-0.160431	0.894758	7.13827	8.87913e-06	0.000496235	EHD4	NM_139265
1106	-0.160888	0.894474	7.39984	1.01094e-06	6.56564e-05	CHD2	NM_001042572
1462	-0.161266	0.89424	7.67749	2.2957e-07	1.6303e-05	VCAN	NM_001126336
9246	-0.161666	0.893992	8.04436	7.13878e-09	6.13362e-07	UBE2L6	NM_004223
6830	-0.162538	0.893452	7.43745	8.22619e-07	5.39025e-05	SUPT6H	NM_003170
2919	-0.162734	0.89333	8.77266	4.00252e-15	5.94002e-13	CXCL1	NM_001511
64083	-0.163094	0.893108	6.67453	0.000634821	0.0244517	GOLPH3	NM_022130
23585	-0.163095	0.893107	6.34126	0.000661965	0.0253789	TMEM50A	NM_014313
9261	-0.163562	0.892818	7.15376	1.26601e-05	0.000686366	MAPKAPK2	NM_004759
7030	-0.163729	0.892715	6.67038	0.000544178	0.0213532	TFE3	NM_001282142
171023	-0.164072	0.892502	6.8266	5.90322e-05	0.00282718	ASXL1	NM_001164603
23558	-0.164227	0.892406	6.3676	0.000759756	0.0287496	WBP2	NM_012478
10493	-0.164299	0.892362	8.87059	3.72974e-15	5.55389e-13	VAT1	NM_006373
359948	-0.164399	0.8923	7.37223	1.47354e-06	9.35862e-05	IRF2BP2	NM_001077397
135112	-0.1645	0.892238	6.22306	0.000891514	0.0331511	NCOA7	NM_001122842
6672	-0.164575	0.892191	6.99566	3.85154e-06	0.000228279	SP100	NM_001080391
7058	-0.164717	0.892103	6.51555	0.000203246	0.00879142	THBS2	NM_003247
10540	-0.165491	0.891625	7.2105	1.75714e-05	0.000927164	DCTN2	NM_001261412
55667	-0.165614	0.891549	6.3477	6.54281e-05	0.00311096	DENND4C	NM_017925
2067	-0.165768	0.891454	6.61859	0.00049839	0.0197194	ERCC1	NM_001166049
11079	-0.166164	0.891209	7.16357	1.09163e-05	0.000598699	RER1	NM_007033
51667	-0.166302	0.891124	6.42572	9.43664e-05	0.00435688	NUB1	NM_001243351
4814	-0.166559	0.890965	7.00443	3.35437e-05	0.00168609	NINJ1	NM_004148
80232	-0.166702	0.890877	6.56826	3.82818e-05	0.00190732	WDR26	NM_001115113
8099	-0.167017	0.890683	6.82675	4.99671e-05	0.00242465	CDK2AP1	NM_001270433
4599	-0.167446	0.890418	8.84616	9.62503e-17	1.60697e-14	MX1	NM_001144925
10184	-0.168101	0.890013	7.38235	4.05329e-07	2.77273e-05	LHFPL2	NM_005779
94240	-0.16821	0.889946	5.97764	0.000567808	0.0221937	EPSTI1	NM_001002264
5663	-0.168569	0.889725	6.50161	7.88001e-05	0.00369103	PSEN1	NM_000021
738	-0.16864	0.889681	6.68403	0.000590166	0.0229321	VPS51	NM_013265
57190	-0.168871	0.889539	6.85829	4.05637e-05	0.00200937	SEPN1	NM_020451
3428	-0.169183	0.889346	7.05137	8.07599e-07	5.30497e-05	IFI16	NM_001206567
221937	-0.169238	0.889312	7.39991	3.7016e-07	2.54796e-05	FOXK1	NM_001037165
8943	-0.169297	0.889276	7.79469	1.51511e-08	1.25844e-06	AP3D1	NM_001077523
1938	-0.169567	0.889109	12.3614	1.90327e-68	1.48041e-65	EEF2	NM_001961
80351	-0.169738	0.889004	6.29541	9.44032e-05	0.00435706	TNKS2	NM_025235
57515	-0.169754	0.888994	7.25908	5.89382e-08	4.53369e-06	SERINC1	NM_020755
9265	-0.170203	0.888717	6.62525	0.000238779	0.0101688	CYTH3	NM_004227
57169	-0.170421	0.888583	8.63843	1.99117e-17	3.45529e-15	ZNFX1	NM_021035
5784	-0.170475	0.88855	6.80103	4.73503e-06	0.000276065	PTPN14	NM_005401
90102	-0.170594	0.888477	5.87715	0.000656041	0.025181	PHLDB2	NM_001134437
1611	-0.17186	0.887697	6.26973	0.000462185	0.0184226	DAP	NM_001291963
2768	-0.171956	0.887639	7.17727	4.8864e-06	0.000284139	GNA12	NM_001282440
55066	-0.172035	0.88759	6.06351	0.000850268	0.0317692	PDPR	NM_017990
5660	-0.172232	0.887469	10.8681	3.21168e-55	2.00322e-52	PSAP	NM_001042465
9683	-0.172572	0.887259	5.93826	0.000576724	0.0224891	N4BP1	NM_153029
60673	-0.172823	0.887105	6.7948	0.000135672	0.00608135	ATG101	NM_001098673
8904	-0.172865	0.887079	6.95709	2.39673e-05	0.00123556	CPNE1	NM_001198863
11282	-0.17315	0.886904	8.25349	5.8838e-11	6.39817e-09	MGAT4B	NM_014275
25960	-0.173766	0.886526	7.92893	3.46536e-09	3.11507e-07	ADGRA2	NM_032777
6836	-0.173855	0.886471	9.33148	2.43986e-21	5.2036e-19	SURF4	NM_001280788
16	-0.173956	0.886408	8.43214	3.13591e-11	3.48749e-09	AARS	NM_001605
22872	-0.174436	0.886114	8.17701	6.45605e-14	8.75575e-12	SEC31A	NM_001077206
23020	-0.175563	0.885422	7.94976	1.17285e-10	1.23133e-08	SNRNP200	NM_014014
57120	-0.175612	0.885392	6.5273	1.71764e-05	0.000907769	GOPC	NM_001017408
54887	-0.175622	0.885386	6.18513	0.000139172	0.00622339	UHRF1BP1	NM_017754
304	-0.175984	0.885164	10.0713	3.68606e-41	1.64665e-38	ANXA2P2	NR_003573
2771	-0.176423	0.884894	8.58489	6.28259e-11	6.79827e-09	GNAI2	NM_001166425
79002	-0.176544	0.88482	7.22294	1.1152e-05	0.000610107	C19orf43	NM_024038
56927	-0.176655	0.884752	6.42571	0.000257348	0.010865	GPR108	NM_001080452
26000	-0.176794	0.884667	6.30177	0.000632859	0.0243943	TBC1D10B	NM_015527
811	-0.176829	0.884645	11.5535	1.95629e-62	1.39827e-59	CALR	NM_004343
8733	-0.17683	0.884645	6.78416	0.000109672	0.00500758	GPAA1	NM_003801
9961	-0.176846	0.884635	8.70853	6.51381e-14	8.82504e-12	MVP	NM_001293204
162394	-0.177021	0.884528	6.65392	3.29242e-05	0.00165661	SLFN5	NM_144975
26993	-0.177279	0.88437	6.37846	0.000759884	0.0287496	AKAP8L	NM_001291478
6396	-0.177349	0.884327	7.96726	8.20981e-09	7.01283e-07	SEC13	NM_001136026
161	-0.177373	0.884312	6.46688	0.000530437	0.020875	AP2A2	NM_001242837
8237	-0.177678	0.884125	6.521	0.000200024	0.00866904	USP11	NM_004651
11213	-0.178321	0.883731	7.088	7.40732e-07	4.89247e-05	IRAK3	NM_001142523
80023	-0.178413	0.883675	6.70672	0.000271338	0.0114301	NRSN2	NM_024958
81539	-0.178453	0.88365	8.186	8.71198e-15	1.26315e-12	SLC38A1	NM_001077484
1029	-0.178768	0.883457	8.18534	9.13197e-09	7.76043e-07	CDKN2A	NM_000077
2778	-0.178885	0.883386	9.45602	7.55287e-26	2.04237e-23	GNAS	NM_000516
950	-0.178973	0.883332	8.52556	1.57274e-18	2.87243e-16	SCARB2	NM_001204255
9564	-0.17933	0.883113	7.25671	1.49004e-06	9.44981e-05	BCAR1	NM_001170714
5307	-0.179343	0.883105	8.34902	4.83206e-10	4.75406e-08	PITX1	NM_002653
24145	-0.180112	0.882634	6.33739	0.000521696	0.0205739	PANX1	NM_015368
85440	-0.180237	0.882558	6.08648	7.701e-05	0.00360973	DOCK7	NM_001271999
163259	-0.180429	0.882441	8.43372	1.37722e-09	1.29431e-07	DENND2C	NM_001256404
2548	-0.180447	0.88243	6.64867	4.26559e-05	0.00210071	GAA	NM_000152
196	-0.18096	0.882116	8.18326	7.20006e-15	1.04738e-12	AHR	NM_001621
11337	-0.181431	0.881828	7.57618	4.48867e-08	3.49758e-06	GABARAP	NM_007278
57506	-0.181586	0.881733	7.76748	3.78151e-08	2.98526e-06	MAVS	NM_001206491
4493	-0.181926	0.881525	7.29137	1.20442e-06	7.74463e-05	MT1E	NM_175617
63874	-0.181929	0.881523	6.74715	2.33917e-05	0.00120682	ABHD4	NM_022060
715	-0.181949	0.881511	9.43281	5.7227e-27	1.64503e-24	C1R	NM_001733
8837	-0.182088	0.881426	6.63195	8.43682e-06	0.000472785	CFLAR	NM_001127183
1997	-0.182395	0.881239	5.93463	0.00033666	0.0139114	ELF1	NM_001145353
677767	-0.183014	0.880861	7.73591	2.29718e-08	1.86813e-06	SCARNA7	NR_003001
55062	-0.1831	0.880808	6.76208	1.2553e-05	0.000681117	WIPI1	NM_017983
151636	-0.183921	0.880307	7.68966	5.28726e-13	6.76147e-11	DTX3L	NM_138287
125058	-0.183963	0.880282	8.86601	5.73893e-17	9.69171e-15	TBC1D16	NM_001271844
54464	-0.184013	0.880251	6.09425	2.92015e-05	0.00148	XRN1	NM_001042604
9794	-0.184074	0.880214	5.89283	0.000936963	0.0346075	MAML1	NM_014757
2495	-0.18418	0.880149	11.129	4.29487e-91	4.69349e-88	FTH1	NM_002032
55072	-0.184225	0.880122	6.15926	0.000391557	0.0159195	RNF31	NM_017999
219771	-0.184486	0.879963	6.39015	8.85236e-05	0.00411876	CCNY	NM_001282852
5870	-0.184556	0.87992	6.50551	9.64714e-06	0.000535086	RAB6A	NM_001243718
8567	-0.184904	0.879707	6.2819	0.000471193	0.0187386	MADD	NM_001135943
4790	-0.184906	0.879706	6.89902	3.72598e-06	0.000221234	NFKB1	NM_001165412
9776	-0.185236	0.879505	6.72228	2.32883e-05	0.00120243	ATG13	NM_001142673
26470	-0.185432	0.879386	5.89279	0.000920361	0.03408	SEZ6L2	NM_001114099
55608	-0.185581	0.879295	6.48585	2.71351e-05	0.00138429	ANKRD10	NM_001286721
7126	-0.186521	0.878722	6.25742	0.000279587	0.0117365	TNFAIP1	NM_021137
1173	-0.186633	0.878654	9.0877	7.59114e-18	1.34555e-15	AP2M1	NM_001025205
9655	-0.186678	0.878627	5.73515	0.000393734	0.0159999	SOCS5	NM_014011
896	-0.186755	0.87858	7.85405	4.45409e-10	4.40513e-08	CCND3	NM_001136017
5531	-0.187084	0.878379	6.94385	6.16482e-05	0.00294181	PPP4C	NM_001303503
81502	-0.187297	0.87825	7.14048	3.15004e-06	0.000189591	HM13	NM_030789
29123	-0.188109	0.877755	6.84158	2.62539e-06	0.000160424	ANKRD11	NM_001256182
5499	-0.188353	0.877607	7.56448	6.12523e-08	4.69803e-06	PPP1CA	NM_001008709
1265	-0.188951	0.877243	9.11492	6.00046e-18	1.06789e-15	CNN2	NM_001303499
116138	-0.188957	0.87724	7.02185	5.51734e-06	0.00031803	KLHDC3	NM_001242872
9867	-0.18898	0.877226	6.66418	6.81508e-07	4.52845e-05	PJA2	NM_014819
51088	-0.189227	0.877076	7.4402	1.21255e-09	1.14772e-07	KLHL5	NM_001007075
10092	-0.189311	0.877025	7.48163	6.28945e-09	5.44991e-07	ARPC5	NM_001270439
23423	-0.189393	0.876975	6.99017	8.84034e-06	0.000494275	TMED3	NM_001301203
7249	-0.190181	0.876496	6.30709	0.000222337	0.00953605	TSC2	NM_000548
9500	-0.190389	0.876369	8.82403	4.51223e-18	8.09572e-16	MAGED1	NM_001005332
9203	-0.19047	0.87632	6.25611	0.000212727	0.00917148	ZMYM3	NM_001171162
2200	-0.190601	0.87624	9.15255	2.28523e-27	6.73e-25	FBN1	NM_000138
22890	-0.190657	0.876207	5.83596	0.000197176	0.008554	ZBTB1	NM_001123329
6257	-0.19119	0.875883	6.03555	0.000956239	0.0351651	RXRB	NM_001270401
9929	-0.191325	0.875801	6.60702	4.02327e-05	0.00199549	JOSD1	NM_014876
9019	-0.191583	0.875644	8.09567	2.6956e-14	3.75992e-12	MPZL1	NM_001146191
84187	-0.191734	0.875553	6.49319	5.37047e-05	0.0025908	TMEM164	NM_017698
118	-0.191766	0.875533	7.64183	5.47936e-08	4.23211e-06	ADD1	NM_001119
84687	-0.191956	0.875418	7.01851	4.82405e-06	0.000281007	PPP1R9B	NM_032595
51278	-0.19218	0.875282	6.19369	0.000504323	0.0199363	IER5	NM_016545
1191	-0.192456	0.875114	8.55236	6.9594e-14	9.40945e-12	CLU	NM_001831
226	-0.192833	0.874886	11.1761	8.52047e-81	8.04761e-78	ALDOA	NM_000034
11098	-0.193	0.874785	7.52765	3.31079e-08	2.63252e-06	PRSS23	NM_001293178
51006	-0.193499	0.874482	6.2886	0.000192654	0.00837157	SLC35C2	NM_001281457
10983	-0.193531	0.874463	7.80387	2.55393e-08	2.0617e-06	CCNI	NM_006835
10075	-0.193544	0.874455	8.92365	9.96768e-26	2.66269e-23	HUWE1	NM_031407
3433	-0.193665	0.874381	8.14343	2.96928e-16	4.82938e-14	IFIT2	NM_001547
84033	-0.193923	0.874226	6.7193	1.41594e-05	0.00076017	OBSCN	NM_001098623
813	-0.193976	0.874193	9.68941	3.5412e-43	1.68437e-40	CALU	NM_001130674
64210	-0.194433	0.873916	7.09471	2.23401e-06	0.000138427	MMS19	NM_001289403
9444	-0.194532	0.873856	7.49592	2.17459e-08	1.77279e-06	QKI	NM_001301085
5802	-0.194621	0.873802	6.95314	1.31535e-05	0.000711074	PTPRS	NM_002850
10869	-0.194889	0.87364	6.88082	4.22398e-05	0.00208177	USP19	NM_001199160
55616	-0.194896	0.873636	6.51859	4.98165e-05	0.00241823	ASAP3	NM_001143778
3964	-0.194961	0.873597	5.93582	0.00082165	0.0308306	LGALS8	NM_006499
85027	-0.19545	0.8733	6.7827	9.20198e-06	0.00051196	SMIM3	NM_032947
3275	-0.195564	0.873231	6.65224	1.38221e-05	0.000743268	PRMT2	NM_001242864
3460	-0.195844	0.873062	6.99526	4.34764e-07	2.9603e-05	IFNGR2	NM_005534
54540	-0.195868	0.873048	5.75656	0.000833699	0.0312295	FAM193B	NM_001190946
23351	-0.196183	0.872857	6.81091	3.39122e-06	0.000202998	KHNYN	NM_001290256
7428	-0.196501	0.872664	6.52223	0.000173728	0.00762389	VHL	NM_000551
22992	-0.196723	0.87253	7.17138	1.04479e-07	7.79203e-06	KDM2A	NM_001256405
[truncated: 1,610 more rows]
